# Supplementary material for: Comparative proteomic analysis of the effect of temperature and fertilizer on gliadin and glutenin accumulation in the developing endosperm and flour from Triticum aestivum L. cv. Butte 86
Source: Proteome Sci. 2013 Feb 22;11:8. doi: 10.1186/1477-5956-11-8 (PMC3599944; doi:10.1186/1477-5956-11-8)
Supplement: Additional file 2 — Mass spectrometry data for newly identified wheat endosperm proteins. [file 1477-5956-11-8-S2.xls]

## Sheet: CRT
Additional file 2: Mass spectrometry data for newly identified wheat endosperm proteins.
CRT
Calcium-binding protein
Calreticulin-like protein
		Peptide Sequence	Prob	Modifications	Observed	Actual Mass	Charge	Delta PPM	Start	Stop
		(K)EVPcETDqLTHVYTLILRPDATYSILIDNVEK(Q)	0.91	Carbamidomethyl (+57), Deamidation (+1)	937.513	3746.02	4	38.85	188	219
		(R)FYAISAQYPELR(N)	0.95		486.599	1456.78	3	28.4	102	113
		(K)HEQDLDcGGGYIK(L)	0.95	Carbamidomethyl (+57)	497.9	1490.68	3	20.89	127	139
		(K)HIGIELWQVK(S)	0.95		408.247	1221.72	3	27	342	351
		(K)LLPADVDQK(K)	0.95		499.789	997.564	2	18.99	140	148
		(K)SGTLFDNILITDDPEYAK(K)	0.95		671.351	2011.03	3	25.75	352	369
		(K)SGTLFDnILITDDPEYAK(K)	0.95	Deamidation (+1)	1007.02	2012.02	2	27.52	352	369
		(K)SGTLFDNILITDDPEYAKK(F)	0.95		714.051	2139.13	3	26.19	352	370
		(K)TLVLQFSVK(H)	0.95		517.828	1033.64	2	22.95	118	126
		(K)WNGDADDKGIQTSEDYR(F)	0.95		657.313	1968.92	3	36.87	85	101
		Peptide Sequence	Prob	Modifications	Observed	Actual Mass	Charge	Delta PPM	Start	Stop
		(K)APLIDNPEFK(D)	0.95		572.321	1142.63	2	26.73	24	33
		(K)APLIDNPEFKDDPYIYAFDSLK(H)	0.95		857.796	2570.37	3	42.02	24	45
		(K)FVEETWGK(H)	0.95		498.255	994.496	2	19.87	75	82
		(K)HIGIELWQVK(S)	0.95		408.247	1221.72	3	27	46	55
		(K)SGTLFDNILITDDPEYAK(K)	0.95		671.351	2011.03	3	25.75	56	73
		(K)SGTLFDnILITDDPEYAK(K)	0.95	Deamidation (+1)	1007.02	2012.02	2	27.52	56	73
		(K)SGTLFDNILITDDPEYAKK(F)	0.95		714.051	2139.13	3	26.19	56	74
		Peptide Sequence	Prob	Modifications	Observed	Actual Mass	Charge	Delta PPM	Start	Stop
		(K)EVPcETDqLTHVYTLILRPDATYSILIDNVEK(Q)	0.91	Carbamidomethyl (+57), Deamidation (+1)	937.513	3746.02	4	38.85	189	220
		(R)FYAISAQYPEFSNK(D)	0.95		555.618	1663.83	3	26.56	103	116
		(R)FYAISAQYPEFSNKDK(T)	0.95		636.661	1906.96	3	26.57	103	118
		(K)HEQDLDcGGGYVK(L)	0.95	Carbamidomethyl (+57)	493.229	1476.67	3	23.58	128	140
		(K)LLPADVDQK(K)	0.95		499.789	997.564	2	18.99	141	149
		(K)TLVLQFSVK(H)	0.95		517.828	1033.64	2	22.95	119	127
		(K)WNGDADDKGIQTSEDYR(F)	0.95		657.313	1968.92	3	36.87	86	102

## Sheet: AtpA_1
AtpA
ATP synthase alpha subunit
		Peptide Sequence	Prob	Modifications	Observed	Actual Mass	Charge	Delta PPM	Start	Stop
		(R)AAELTTLLESR(M)	0.95		602.341	1202.67	2	13.85	112	122
		(K)AILSTINPELQK(S)	0.95		442.939	1325.79	3	29	575	586
		(K)AILSTINPELQK(S)	0.95		663.896	1325.78	2	16.26	575	586
		(K)AVDSLVPIGR(G)	0.95		513.812	1025.61	2	21.24	259	268
		(R)DNGMHALIIYDDLSK(Q)	0.95		568.962	1703.86	3	26.54	367	381
		(R)EAFPGDVFYLHSR(L)	0.95		513.264	1536.77	3	21.47	400	412
		(R)ELIIGDR(Q)	0.95		408.24	814.466	2	13.14	272	278
		(R)EVAAFAQFGSDLDAATQALLNR(G)	0.95		770.073	2307.2	3	20.39	507	528
		(R)GIRPAINVGLSVSR(V)	0.95		480.3	1437.88	3	26.48	468	481
		(R)KMELDAFLK(E)	0.95		547.813	1093.61	2	23.97	599	607
		(K)LELAQYR(E)	0.95		446.756	891.498	2	18.63	500	506
		(R)MTNFYTNFQVDEIGR(V)	0.95		612.302	1833.88	3	25.56	123	137
		(K)QIVVIYAAVNGFcDR(M)	0.95	Carbamidomethyl (+57)	575.645	1723.91	3	24.47	549	563
		(K)QPQYEPLPIEK(Q)	0.95		671.367	1340.72	2	16.04	538	548
		(K)QPQYEPLPIEK(Q)	0.95		447.92	1340.74	3	29.17	538	548
		(K)SVHEPMQTGLK(A)	0.95		409.557	1225.65	3	29.04	248	258
		(K)TAIAIDTILNQK(Q)	0.95		434.261	1299.76	3	16.62	283	294
		(K)TAIAIDTILNQK(Q)	0.95		650.889	1299.76	2	18.36	283	294
		(R)TGSIVDVPAGK(A)	0.95		522.3	1042.59	2	18.59	198	208
		(R)VVDALGVPIDGK(G)	0.95		591.852	1181.69	2	20.11	214	225
		(R)VVSVGDGIAR(V)	0.95		486.785	971.556	2	16.73	138	147
		(R)VYGLNEIQAGEMVEFASGVK(G)	0.95		714.374	2140.1	3	23.08	148	167

## Sheet: AtpA_2
AtpA
ATP synthase alpha subunit
Mitochondrial aldehyde dehydrogenase ALDH2
	Peptide Sequence	Prob	Modifications	Observed	Actual Mass	Charge	Delta PPM	Start	Stop
	(R)AAELTTLLESR(M)	0.95		602.318	1202.62	2	-24.19	112	122
	(K)AILSTINPELQK(S)	0.95		442.917	1325.73	3	-19.4	575	586
	(K)AILSTINPELQK(S)	0.95		663.871	1325.73	2	-21.65	575	586
	(F)AQFGSDLDAATQALLNR(G)	0.95		895.937	1789.86	2	-20.35	512	528
	(F)AQFGSDLDAATQALLNR(G)	0.95		597.633	1789.88	3	-10.71	512	528
	(K)AVDSLVPIGR(G)	0.95		513.789	1025.56	2	-22.08	259	268
	(R)DNGMHALIIYDDLSK(Q)	0.95		568.931	1703.77	3	-28.86	367	381
	(R)DNGMHALIIYDDLSK(Q)	0.95		852.899	1703.78	2	-20.66	367	381
	(R)EAFPGDVFYLHSR(L)	0.95		513.239	1536.69	3	-27.56	400	412
	(R)ELIIGDR(Q)	0.95		408.231	814.447	2	-9.872	272	278
	(R)EVAAFAQFGSDLDAATQALLNR(G)	0.95		770.056	2307.15	3	-1.384	507	528
	(R)EVAAFAQFGSDLDAATQALLNR(G)	0.95		1154.55	2307.09	2	-26.06	507	528
	(K)GALSDHER(R)	0.95		442.716	883.417	2	2.858	226	233
	(K)GIALNLENENVGIVVFGSDTAIK(E)	0.95		791.733	2372.18	3	-34.48	168	190
	(K)GIALNLENENVGIVVFGSDTAIK(E)	0.95		1187.1	2372.19	2	-28.72	168	190
	(R)GIRPAINVGLSVSR(V)	0.95		480.279	1437.82	3	-17.75	468	481
	(R)GTNESETLYcVYVAIGQK(R)	0.95	Carbamidomethyl (+57)	677.974	2030.9	3	-30.27	300	317
	(R)KmELDAFLK(E)	0.95	Oxidation (+16)	555.789	1109.56	2	-14.73	599	607
	(R)KMELDAFLK(E)	0.95		547.787	1093.56	2	-23.61	599	607
	(K)LELAQYR(E)	0.95		446.742	891.469	2	-13.67	500	506
	(K)mELDAFLK(E)	0.95	Oxidation (+16)	491.739	981.464	2	-20.84	600	607
	(R)mTNFYTNFQVDEIGR(V)	0.95	Oxidation (+16)	925.902	1849.79	2	-21.75	123	137
	(R)MTNFYTNFQVDEIGR(V)	0.95		917.904	1833.79	2	-22.96	123	137
	(K)QIVVIYAAVNGFcDR(M)	0.95	Carbamidomethyl (+57)	575.615	1723.82	3	-28.96	549	563
	(K)QPQYEPLPIEK(Q)	0.95		671.349	1340.68	2	-10.34	538	548
	(K)SVHEPmQTGLK(A)	0.95	Oxidation (+16)	621.808	1241.6	2	-4.361	248	258
	(K)SVHEPMQTGLK(A)	0.95		613.809	1225.6	2	-6.662	248	258
	(K)TAIAIDTILNQK(Q)	0.95		434.242	1299.7	3	-27.64	283	294
	(K)TAIAIDTILNQK(Q)	0.95		650.864	1299.71	2	-20.73	283	294
	(R)TGSIVDVPAGK(A)	0.95		522.292	1042.57	2	3.015	198	208
	(R)VVDALGVPIDGK(G)	0.95		591.826	1181.64	2	-23.42	214	225
	(R)VVSVGDGIAR(V)	0.95		486.772	971.53	2	-10.14	138	147
	(R)VYGLNEIQAGEMVEFASGVK(G)	0.95		714.34	2140	3	-25.14	148	167
	(R)VYGLNEIQAGEMVEFASGVK(G)	0.95		1071.01	2140	2	-22.57	148	167
	Peptide Sequence	Prob	Modifications	Observed	Actual Mass	Charge	Delta PPM	Start	Stop
	(K)GVEQGPQIDDEQFKK(I)	0.95		573.282	1716.83	3	-4.194	443	457
	(K)IAFTGSTDTGK(V)	0.95		549.272	1096.53	2	-10.34	346	356
	(K)IAQEEIFGPVQSIFK(F)	0.95		569.288	1704.84	3	-39.72	500	514
	(K)SGVDSGATLVTGGDK(L)	0.95		682.328	1362.64	2	-15.11	464	478
	(R)SNLKPVTLELGGK(S)	0.95		678.384	1354.75	2	-20.99	365	377
	(K)VILELSAR(S)	0.95		450.772	899.529	2	-17.15	357	364

## Sheet: R40_1
R40
R40 protein
Scaffold assignment: Osr40g2
	Peptide Sequence	Prob	Modifications	Observed	Actual Mass	Charge	Delta PPM	Start	Stop
	(K)AGEDYSLTAR(N)	0.95		541.773	1081.53	2	24.68	217	226
	(R)DEEGYPAFALVNK(V)	0.95		726.868	1451.72	2	19.38	256	268
	(R)FSTTVKDEEGmPAFALVNK(A)	0.91	Oxidation (+16)	700.701	2099.08	3	26.38	73	91
	(R)FSTTVKDEEGMPAFALVNK(A)	0.95		695.377	2083.11	3	38.64	73	91
	(K)IRDEEGYPAFALVNK(V)	0.95		574.648	1720.92	3	24.71	254	268
	(R)LNFDALNGDK(D)	0.95		553.793	1105.57	2	28.07	144	153
	(K)LVPFNPAYEDASVLWTESK(D)	0.95		722.713	2165.12	3	22.12	109	127
	(K)LVPYNPAYQDESVLWTESR(D)	0.95		756.389	2266.14	3	23.42	286	304
	(R)mVNNIYLNFDAFHGDK(A)	0.95	Oxidation (+16)	638.649	1912.92	3	24.46	315	330
	(R)MVNNIYLNFDAFHGDK(A)	0.95		633.316	1896.93	3	22.98	315	330

## Sheet: R40_2
R40
R40 protein
Scaffold assignment: Osr40g2
	Peptide Sequence	Prob	Modifications	Observed	Actual Mass	Charge	Delta PPM	Start	Stop
	(K)AGEDYSLTAR(N)	0.95		541.774	1081.53	2	27.32	217	226
	(K)AHGGVHDGTEVVLWK(W)	0.95		535.623	1603.85	3	22.76	331	345
	(R)DEEGYPAFALVNK(V)	0.95		726.875	1451.74	2	29.42	256	268
	(R)DGEVVLAPVNPK(D)	0.95		619.359	1236.7	2	26.47	50	61
	(R)DGEVVLAPVNPKDETQHWLK(D)	0.95		759.085	2274.23	3	30.57	50	69
	(R)FSTTVKDEEGmPAFALVNK(A)	0.95	Oxidation (+16)	700.726	2099.16	3	62.82	73	91
	(R)FSTTVKDEEGMPAFALVNK(A)	0.95		695.368	2083.08	3	24.74	73	91
	(K)IRDEEGYPAFALVNK(V)	0.95		861.46	1720.9	2	15	254	268
	(K)IRDEEGYPAFALVNK(V)	0.95		574.646	1720.92	3	21.94	254	268
	(K)LVPFNPAYEDASVLWTESK(D)	0.95		1083.57	2165.12	2	25.16	109	127
	(K)LVPFNPAYEDASVLWTESK(D)	0.95		722.716	2165.12	3	26.07	109	127
	(K)LVPFNPAYEDASVLWTESKDVGK(G)	0.95		855.816	2564.42	3	56.35	109	131
	(K)LVPYNPAYQDESVLWTESR(D)	0.95		756.391	2266.15	3	27.36	286	304
	(K)LVPYNPAYQDESVLWTESR(D)	0.95		1134.07	2266.13	2	17.19	286	304
	(R)mVNNIYLNFDAFHGDK(A)	0.95	Oxidation (+16)	638.665	1912.97	3	49.67	315	330
	(R)MVNNIYLNFDAFHGDK(A)	0.95		633.317	1896.93	3	24.58	315	330

## Sheet: N56_HMW-GS
SPOT N56
HMW-GS Dy10
	Peptide Sequence	Prob	Modifications	Observed	Actual Mass	Charge	Delta PPM	Start	Stop
	(R)QVVDQQLAGR(L)	0.95		557.281	1112.55	2	-42.41	60	69
	(R)SVAVSQVAR(Q)	0.95		458.742	915.469	2	-48.44	93	101

## Sheet: N61_LMW-GS
SPOT N61
LMW-GS Bu-2/13
Scaffold assignment: BU-LMW-GS#13
	Peptide Sequence	Prob	Modifications	Observed	Actual Mass	Charge	Delta PPM	Start	Stop
	(R)TTTSVPFGVGAGVG(A)	0.95		625.297	1248.58	2	-44.14	210	223
	(R)TTTSVPFGVGAGVGA(-)	0.95		660.82	1319.63	2	-35.04	210	224
	(R)TTTSVPFGVGAGVGAY(-)	0.95		742.347	1482.68	2	-37.49	210	225
	Peptide Sequence	Prob	Modifications	Observed	Actual Mass	Charge	Delta PPM	Start	Stop
	(R)TTTSVPFGVGAGVG(A)	0.95		625.297	1248.58	2	-44.14	226	239
	(R)TTTSVPFGVGAGVGA(-)	0.95		660.82	1319.63	2	-35.04	226	240
	(R)TTTSVPFGVGAGVGAY(-)	0.95		742.347	1482.68	2	-37.49	226	241
	Peptide Sequence	Prob	Modifications	Observed	Actual Mass	Charge	Delta PPM	Start	Stop
	(R)TTTSVPFGVGAGVG(A)	0.95		625.297	1248.58	2	-44.14	325	338
	(R)TTTSVPFGVGAGVGA(-)	0.95		660.82	1319.63	2	-35.04	325	339
	(R)TTTSVPFGVGAGVGAY(-)	0.95		742.347	1482.68	2	-37.49	325	340
