# Supplementary material for: Comparative proteomic analysis of the effect of temperature and fertilizer on gliadin and glutenin accumulation in the developing endosperm and flour from Triticum aestivum L. cv. Butte 86
Source: Proteome Sci. 2013 Feb 22;11:8. doi: 10.1186/1477-5956-11-8 (PMC3599944; doi:10.1186/1477-5956-11-8)
Supplement: Additional file 3 — Normalized spot volume data for proteins extracted from developing wheat endosperm and separated by 2-DE. The data are listed in the order shown in Figure 3. MN, MF, HN, and HF are defined in Table 1. [file 1477-5956-11-8-S3.xls]

## Sheet: Sheet1
Additional file 3: Normalized spot volume data for gluten proteins extracted from developing wheat endosperm and separated by 2-DE. The data are listed in the order shown in Figure 5. MN, MF, HN, and HF are defined in Table 1.
Spot Numbera	Protein Sequenceb	Normalized Volumes
		MN-8a	MN-8b	MN-8c	MN-13a	MN-13b	MN-13c	MN-18a	MN-18b	MN-18c	MN-23a	MN-23b	MN-23c	MN-28a	MN-28b	MN-28c	MN-33a	MN-33b	MN-33c	MN-37a	MN-37b	MN-37c	HN-6a	HN-6b	HN-6c	HN-8a	HN-8b	HN-8c	HN-13a	HN-13b	HN-13c	HN-18a	HN-18b	HN-18c	HN-21a	HN-21b	HN-21c	MF-8 a	MF-8 b	MF-8 c	MF-13 a	MF-13 b	MF-13 c	MF-18 a	MF-18 b	MF-18 c	MF-23 a	MF-23 b	MF-23 c
21	HMW-GS Bx7	2.34974e+06	2.30609e+06	2.43622e+06	6.85255e+06	7.12472e+06	6.42349e+06	8.83143e+06	9.30559e+06	1.05574e+07	1.15805e+07	1.22589e+07	1.14826e+07	9.61637e+06	1.12388e+07	1.22171e+07	1.08808e+07	1.11416e+07	1.26003e+07	9.95008e+06	1.13938e+07	1.11205e+07	6.31716e+06	6.40626e+06	5.48348e+06	7.41885e+06	8.6297e+06	7.17606e+06	1.09752e+07	1.2372e+07	1.4424e+07	1.22755e+07	1.20738e+07	1.32666e+07	1.09216e+07	1.19108e+07	1.23501e+07	2.41323e+06	2.09563e+06	2.10168e+06	7.49821e+06	8.01699e+06	6.99107e+06	9.54519e+06	1.12576e+07	9169533	1.17413e+07	1.19286e+07	1.11092e+07
3	HMW-GS Dx5	2.8782e+06	3.83274e+06	2.43075e+06	6.04084e+06	6.40248e+06	7.32125e+06	8.05175e+06	9.77535e+06	1.07365e+07	9.01677e+06	9.26532e+06	1.20896e+07	7.85179e+06	8.51078e+06	1.08575e+07	9.18773e+06	9.93952e+06	1.11451e+07	8.44661e+06	9.4677e+06	9.54221e+06	6.59727e+06	6.78996e+06	6.82927e+06	6.40027e+06	7.40561e+06	6.95217e+06	8.36617e+06	9.94262e+06	1.11194e+07	8.68362e+06	1.02345e+07	9.64557e+06	8.36261e+06	8.5787e+06	1.09477e+07	2.78577e+06	2.24569e+06	2.51107e+06	6.80339e+06	6.95792e+06	6.35772e+06	8.28837e+06	9.3675e+06	8232421	1.03131e+07	1.1431e+07	9.8622e+06
42	HMW-GS Dy10	3.29678e+06	2.62891e+06	2.88478e+06	7.03117e+06	7.96106e+06	8.13369e+06	7.44918e+06	8.36014e+06	9.25269e+06	9.75059e+06	9.90723e+06	9.21611e+06	9.02511e+06	9.13833e+06	9.65594e+06	8.2591e+06	6.61898e+06	9.58814e+06	7.81186e+06	9.49388e+06	9.07046e+06	7.00998e+06	7.00715e+06	6.58818e+06	6.80228e+06	7.47367e+06	6.8695e+06	8.32716e+06	9.56808e+06	1.06497e+07	8.89231e+06	9.07415e+06	8.48686e+06	7.50737e+06	7.99002e+06	9.33549e+06	2.87313e+06	2.66249e+06	2.76087e+06	7.5619e+06	7.41934e+06	7.76985e+06	8.21074e+06	8.7501e+06	8049685	9.54402e+06	9.89948e+06	9.42683e+06
20	HMW-GS Bx7	2.51154e+06	2.14371e+06	2.21554e+06	5.21576e+06	5.84252e+06	5.32574e+06	6.72781e+06	7.05924e+06	7.26908e+06	8.73796e+06	8.97794e+06	8.09685e+06	8.92887e+06	9.10392e+06	9.65665e+06	9.48771e+06	8.50602e+06	9.42784e+06	8.68726e+06	1.01689e+07	9.57378e+06	5.90968e+06	5.69459e+06	5.65868e+06	5.82494e+06	6.90292e+06	6.17043e+06	7.33526e+06	8.31796e+06	9.41901e+06	9.31794e+06	9.71993e+06	1.06417e+07	8.60351e+06	8.7121e+06	9.45921e+06	2.02423e+06	1.99094e+06	2.08532e+06	6.39124e+06	6.19392e+06	5.83794e+06	7.42557e+06	7.4894e+06	7043645	8.52816e+06	8.76698e+06	8.22275e+06
350	HMW-GS 1By9	1.98005e+06	1.35048e+06	1.6505e+06	4.16765e+06	3.96333e+06	4.25048e+06	5.19021e+06	4.59872e+06	4.99364e+06	4.79139e+06	5.11585e+06	4.52597e+06	5.27166e+06	5.13298e+06	4.95093e+06	5.65719e+06	5.34604e+06	5.88364e+06	5.18102e+06	4.54167e+06	4.83328e+06	4.35513e+06	4.03894e+06	3.58121e+06	4.26286e+06	4.48915e+06	4.53456e+06	6.12946e+06	6.53191e+06	7.58775e+06	5.33391e+06	5.94558e+06	6.25752e+06	6.05793e+06	5.27689e+06	6.03804e+06	1.54628e+06	1.31228e+06	1.35148e+06	4.68759e+06	4.30821e+06	4.63619e+06	5.34079e+06	5.45522e+06	4872629	6.15897e+06	5.79702e+06	5.4207e+06
12	HMW-GS Ax2*	1.40992e+06	1.11513e+06	1.20773e+06	2.70313e+06	2.39002e+06	2.74598e+06	3.5731e+06	3.62548e+06	3.83026e+06	4.15232e+06	4.49063e+06	5.091e+06	3.85149e+06	3.87693e+06	4.28864e+06	4.32407e+06	4.41758e+06	4.62006e+06	4.04243e+06	4.33537e+06	4.20389e+06	2.8481e+06	2.72484e+06	2.55023e+06	3.34823e+06	3.50656e+06	3.1092e+06	4.91376e+06	4.51171e+06	5.87312e+06	4.81925e+06	5.40421e+06	5.10913e+06	4.28123e+06	4.08089e+06	5.34291e+06	1.35585e+06	1.39575e+06	1.1532e+06	3.12671e+06	3.15941e+06	3.09927e+06	4.17866e+06	3.99e+06	3684677	4.1582e+06	4.38387e+06	4.61207e+06
333	HMW-GS Dy10	1.18233e+06	1.0462e+06	1.22269e+06	4.50904e+06	4.57715e+06	4.65379e+06	4.24271e+06	4.83874e+06	4.87436e+06	3.35585e+06	5.15094e+06	5.08525e+06	4.54764e+06	5.37935e+06	4.70278e+06	4.28199e+06	4.23451e+06	4.12807e+06	3.5054e+06	4.23401e+06	4.49862e+06	3.33463e+06	3.23854e+06	3.1743e+06	4.12754e+06	4.29377e+06	3.94586e+06	3.61065e+06	3.91249e+06	4.54385e+06	3.90451e+06	4.02435e+06	4.3737e+06	4.59308e+06	4.35307e+06	5.09416e+06	1.15598e+06	1.0445e+06	1.0665e+06	4.30129e+06	4.20959e+06	4.20581e+06	5.07656e+06	5.29646e+06	4451900	4.79116e+06	4.66599e+06	4.35771e+06
23	HMW-GS Ax2*	1.6882e+06	1.55802e+06	1.3689e+06	2.74457e+06	2.45799e+06	2.54117e+06	2.71108e+06	2.32204e+06	2.77053e+06	2.48213e+06	2.33022e+06	2.73423e+06	2.41846e+06	3.4296e+06	3.24608e+06	3.3285e+06	3.16919e+06	3.3985e+06	3.2793e+06	3.43e+06	3.89882e+06	2.87992e+06	2.31899e+06	2.56924e+06	2.74157e+06	2.70059e+06	2.432e+06	3.39847e+06	3.69746e+06	3.45609e+06	2.80902e+06	2.74985e+06	2.7525e+06	3.17836e+06	2.77429e+06	3.5207e+06	1.61104e+06	1.33976e+06	1.45995e+06	3.11575e+06	3.12557e+06	2.86797e+06	2.77547e+06	2.99729e+06	2505940	2.62503e+06	3.27552e+06	2.66362e+06
40	HMW-GS By9	802786	704830	798213	2.4285e+06	2.66146e+06	2.55963e+06	2.75839e+06	2.84568e+06	2.85507e+06	2.9372e+06	2.83066e+06	2.79624e+06	2.89257e+06	3.2065e+06	2.48964e+06	2.92343e+06	2.46956e+06	2.43248e+06	2.66101e+06	2.07949e+06	2.3996e+06	2.29663e+06	2.11876e+06	2.0373e+06	2.74368e+06	2.99172e+06	2.39668e+06	2.61759e+06	2.51241e+06	3.18449e+06	3.44987e+06	3.08338e+06	3.08203e+06	3.61914e+06	2.97554e+06	3.6833e+06	691928	702075	699354	2.92704e+06	2.55136e+06	2.92975e+06	3.37605e+06	3.55972e+06	2648260	2.63646e+06	2.57965e+06	2.73511e+06
5	HMW-GS Dx5	1.18001e+06	1.00522e+06	944699	1.91058e+06	2.33363e+06	2.31364e+06	2.88475e+06	2.62008e+06	2.8338e+06	3.81954e+06	3.45085e+06	3.84182e+06	3.15117e+06	3.56573e+06	3.70033e+06	3.41211e+06	3.36638e+06	3.13219e+06	3.05855e+06	3.09522e+06	2.98474e+06	2.11582e+06	2.08879e+06	2.34517e+06	2.33986e+06	2.68235e+06	2.20819e+06	3.24653e+06	3.49967e+06	3.60969e+06	3.45748e+06	3.64609e+06	3.41068e+06	3.16372e+06	3.41368e+06	3.71759e+06	901800	1.04506e+06	902878	2.53603e+06	2.7007e+06	2.47207e+06	2.98006e+06	2.95492e+06	2707251	2.96451e+06	3.6956e+06	3.15674e+06
26	HMW-GS Bx7	1.04858e+06	838100	932404	2.36551e+06	2.40139e+06	2.30083e+06	2.66504e+06	2.79033e+06	2.69824e+06	3.49947e+06	3.12617e+06	2.9707e+06	3.98931e+06	4.54506e+06	3.34101e+06	3.92262e+06	3.41194e+06	3.76362e+06	3.53783e+06	3.91062e+06	3.67397e+06	2.47145e+06	1.82679e+06	2.25799e+06	2.59774e+06	2.87785e+06	2.47839e+06	2.6053e+06	2.57046e+06	2.94806e+06	4.13191e+06	4.39403e+06	3.6963e+06	3.60972e+06	3.10644e+06	3.59053e+06	799231	922674	933148	2.63496e+06	2.2394e+06	2.33378e+06	2.98239e+06	2.80021e+06	2564111	3.03305e+06	2.68336e+06	2.76911e+06
17	HMW-GS Ax2*	775169	805390	622375	1.48675e+06	1.50608e+06	1.36537e+06	1.69936e+06	1.82837e+06	1.9755e+06	2.32473e+06	2.3076e+06	2.21213e+06	2.19661e+06	2.40147e+06	2.07196e+06	2.07211e+06	2.30306e+06	2.33974e+06	2.16689e+06	2.34177e+06	1.98742e+06	1.73897e+06	1.53188e+06	1.56715e+06	2.27349e+06	1.68107e+06	1.87472e+06	2.35829e+06	2.91088e+06	2.6669e+06	3.13611e+06	2.75846e+06	2.94015e+06	2.26886e+06	2.75073e+06	2.34414e+06	751808	908591	755882	1.9832e+06	1.89367e+06	1.975e+06	2.36733e+06	2.19157e+06	1840834	2.06387e+06	2.05528e+06	2.27286e+06
48	HMW-GS Dy10	330834	344583	415732	1.6711e+06	1.46943e+06	1.38957e+06	1.76091e+06	1.85226e+06	1.6662e+06	883635	1.9337e+06	2.06048e+06	1.53699e+06	2.0381e+06	1.61825e+06	1.04112e+06	1.10001e+06	996381	889621	1.08335e+06	1.36062e+06	862370	782558	836935	1.23527e+06	1.33291e+06	1.21214e+06	962228	951838	1.03845e+06	1.02114e+06	1.06326e+06	1.12788e+06	1.48384e+06	1.49971e+06	1.49587e+06	373346	278716	392540	1.41131e+06	1.50865e+06	1.34406e+06	1.88787e+06	2.04409e+06	1463146	1.45224e+06	1.30238e+06	1.38493e+06
7	HMW-GS Dx5	499950	384113	345396	712018	779448	737511	976210	1.15191e+06	1.25125e+06	1.06939e+06	832387	1.0956e+06	990633	980650	1.10186e+06	792619	949437	1.1734e+06	1.06415e+06	1.04322e+06	909957	849548	835767	839304	922593	847823	796272	920521	893008	1.09832e+06	1.02279e+06	1.09573e+06	1.34049e+06	1.08027e+06	1.35064e+06	1.06453e+06	391510	313597	284576	1.00152e+06	1.05973e+06	805953	1.05018e+06	1.14918e+06	848363	1.25806e+06	1.3775e+06	1.02836e+06
51	HMW-GS Dy10	376520	276574	490922	922537	993156	1.1909e+06	1.56618e+06	1.45233e+06	1.12345e+06	1.20063e+06	1.13322e+06	1.06513e+06	881638	864301	999951	1.21338e+06	1.14652e+06	1.22765e+06	1.19337e+06	915503	1.11961e+06	759898	664165	666312	743924	1.07401e+06	1.05208e+06	878379	1.07043e+06	1.1317e+06	970715	1.00062e+06	956960	1.0094e+06	849734	1.08299e+06	280545	428897	406948	975156	892526	826853	1.22331e+06	1.13606e+06	1161916	1.25181e+06	960779	1.27329e+06
351	HMW-GS By9	452979	274143	329167	620856	596502	578682	901264	1.00011e+06	883475	1.01972e+06	955241	864374	852463	999535	986327	1.22761e+06	1.33289e+06	1.26477e+06	902691	1.09423e+06	1.10323e+06	445691	603505	492369	533240	724880	852427	1.14021e+06	1.24265e+06	1.3442e+06	930967	999652	1.25736e+06	1.06775e+06	1.07542e+06	919926	303422	432355	405015	748855	579107	715597	841511	1.06995e+06	902788	1.04602e+06	964466	1.06864e+06
19	HMW-GS Ax2*	370132	300338	305680	562574	634329	776592	793029	883148	899965	984158	880703	1.08431e+06	994169	1.20184e+06	1.15298e+06	1.17536e+06	1.16332e+06	1.25968e+06	1.10352e+06	1.23902e+06	1.16947e+06	690075	627545	662064	836603	907307	739507	1.54339e+06	1.52709e+06	1.8687e+06	1.1998e+06	1.34329e+06	1.43132e+06	1.48852e+06	1.45971e+06	1.48644e+06	425313	320879	368770	869445	829377	764210	950543	1.08679e+06	829440	1.18405e+06	1.25337e+06	904379
27	HMW-GS Bx7	235589	231666	209653	959402	976742	892889	1.30077e+06	1.65954e+06	1.37326e+06	1.18505e+06	1.03699e+06	1.26987e+06	1.26477e+06	1.62029e+06	1.16737e+06	1.33859e+06	1.33695e+06	1.46952e+06	1.12787e+06	1.27499e+06	1.29892e+06	799696	609102	687130	896802	1.02614e+06	1.57163e+06	1.78081e+06	2.02514e+06	2.10596e+06	1.5813e+06	1.48282e+06	1.58914e+06	1.47452e+06	1.76132e+06	1.55581e+06	268074	178017	174456	1.0177e+06	950257	776874	1.19421e+06	1.07394e+06	911616	1.47739e+06	1.29761e+06	1.19148e+06
307	HMW-GS Dx5	702363	967856	763489	941625	1.01878e+06	980255	748560	1.1221e+06	1.10779e+06	1.49342e+06	763473	952222	1.11149e+06	1.21921e+06	851209	751629	1.22492e+06	1.13171e+06	1.3846e+06	577436	1.0501e+06	583664	562244	786219	980625	971763	838055	550114	784523	561829	1.73897e+06	1.17854e+06	653281	681172	802842	1.15489e+06	583716	725433	825001	876753	802972	757410	872325	692621	686890	556535	839695	608692
25	HMW-GS Bx7	472851	410730	465219	1.06116e+06	1.153e+06	1.13926e+06	995795	1.00979e+06	1.01768e+06	1.31757e+06	854142	1.07733e+06	1.43943e+06	2.14882e+06	989060	1.24261e+06	1.29268e+06	1.38681e+06	1.40774e+06	1.42914e+06	1.40953e+06	986650	676766	849181	1.17393e+06	1.31283e+06	1.03479e+06	736748	636913	717679	1.71368e+06	1.26519e+06	1.11213e+06	1.29229e+06	1.36235e+06	1.17902e+06	397184	344325	432003	1.078e+06	861499	867123	1.14339e+06	936647	955023	897655	782674	894235
424	HMW-GS Dy10	544072	435505	530830	1.49155e+06	1.66928e+06	1.11378e+06	1.8038e+06	1.69954e+06	1.75645e+06	1.12549e+06	1.07631e+06	1.01594e+06	959171	991618	676267	1.06758e+06	1.08579e+06	829180	807055	969964	909918	1.51512e+06	1.28809e+06	1.2828e+06	1.54447e+06	1.41034e+06	1.44281e+06	717314	792008	637463	994781	1.04221e+06	892294	1.05058e+06	914221	970206	494829	371767	500197	1.52668e+06	1.51605e+06	1.4266e+06	1.48485e+06	1.38032e+06	1210943	969682	1.16947e+06	1.03445e+06
349	HMW-GS By9	544439	537280	591451	1.49413e+06	1.8612e+06	1.71827e+06	1.17054e+06	1.45543e+06	1.55397e+06	1.01042e+06	736660	930564	830342	1.12174e+06	988825	696257	2.93335e+06	829560	554385	576774	571542	1.1057e+06	1.10338e+06	1.10286e+06	1.56094e+06	1.94043e+06	1.38905e+06	557591	521004	523371	958769	718472	864976	1.13669e+06	1.07791e+06	1.01204e+06	451437	499239	440543	1.4703e+06	1.47976e+06	1.39093e+06	955016	1.12932e+06	865149	530568	647372	491078
514	HMW-GS Dy10	486693	421313	523258	1.27467e+06	1.56897e+06	1.38179e+06	882976	892301	850832	585235	799102	647394	599081	656736	761571	653218	813305	629281	695960	643365	805721	846961	774789	762103	885840	1.0636e+06	896085	509915	683073	713724	713253	664411	960667	581084	682196	717061	477977	375577	436230	892675	861401	920410	821458	738645	787046	888401	638880	792121
36	HMW-GS Dx5	579587	516581	550651	878771	943881	755563	757461	746996	675014	529741	702704	550257	691605	730562	853563	635990	1.12364e+06	557224	660936	626920	1.04071e+06	679321	502568	665554	634157	659003	718643	631834	778874	735990	465876	583684	612832	632935	540199	752443	500260	539839	547383	707093	571577	626121	524053	535486	614111	581519	596023	507268
N56	HMW-GS Dy10	555767	452086	663626	651503	619769	548780	512399	699552	515970	438396	563919	410656	403159	387118	440867	419999	381096	468411	328801	563728	353665	403779	428272	408518	453591	542640	477948	431914	433712	562362	359685	430251	436453	355142	526239	339235	523364	441025	528362	595639	603556	505105	391547	511173	461424	395589	531213	446311
52	HMW-GS By9	245033	139579	285473	541177	529330	511727	404492	452287	484049	339777	566603	397071	349127	417775	393970	516713	523684	421757	440734	423497	488952	382654	313653	403969	493254	508727	480762	505035	527286	586695	360505	442889	368018	417993	451618	468112	224707	162144	204579	489144	400598	406701	390533	440173	450928	443627	397425	369722
29	HMW-GS Bx7	166597	253737	239841	373476	363366	360240	543575	633060	405632	483461	417685	531648	529944	672281	392198	570127	605986	454591	841277	421541	579562	271741	294927	279161	304811	451839	1.14405e+06	578468	611629	746941	485159	518100	662286	524344	582227	695085	187233	154209	155509	383433	321902	320606	406035	409616	410325	409243	429256	457061
358	HMW-GS By9	338077	211446	248012	482558	495810	543872	539920	596715	598143	419944	430650	483780	413479	502638	516546	624448	553235	592305	499212	485362	533128	562716	395721	458348	628099	550162	582525	626964	589560	581107	521518	525070	583148	661602	772191	766907	294558	195161	210459	602686	533750	471460	568752	708369	515256	500552	521929	618683
24	HMW-GS Ax2*	334335	354244	394068	567238	518634	539065	551191	617381	490583	607810	504214	447668	513855	762638	563255	681343	784603	670577	740222	687400	860053	419982	378364	471483	455127	528337	459264	531548	510235	417363	624522	578392	504342	764475	672368	690087	314524	301706	332920	503761	541002	485820	523256	430044	459474	501975	461178	526132
16	HMW-GS Ax2*	204952	306357	259906	405342	393416	405313	519789	489288	509523	557268	532537	404007	577897	648977	455552	415063	541404	541078	613560	503417	477700	338168	315446	374371	548565	571531	479394	527939	504698	408632	1.15906e+06	586566	649187	458767	896001	461861	221501	198548	253235	498280	472617	504767	565552	472199	442109	378971	396077	400514
10	HMW-GS Dx5	209264	199460	220155	435942	333140	510582	543606	548017	628496	651005	491245	837841	590497	617482	624797	495643	564111	536756	496492	590438	505882	453199	444893	457273	420368	596657	436878	932053	714079	926759	677862	836022	684755	812317	753626	825961	226665	180536	161348	433548	402395	303850	579830	608848	531802	766660	843075	669563
360	HMW-GS By9	194248	199777	308706	247614	241208	199737	518254	649896	569783	659269	686156	553754	592750	723493	708673	766804	846527	778565	641694	646807	635404	244028	376356	277790	355631	280543	340571	776040	682737	685110	666166	691154	694613	668033	623973	767493	331095	289315	297777	403270	359025	336642	548823	584632	520691	793059	799177	795109
302	HMW-GS Bx7	90183.4	116333	106330	138544	166195	226820	256399	407285	292987	457770	294548	483594	302074	615146	399775	429195	396224	386489	379349	348387	498674	104637	116303	170687	191154	185686	175444	330830	290413	299692	544671	411260	514032	337814	475462	460809	76487.8	74783.6	96898.8	149040	188811	161252	345828	434563	297478	248173	358461	407036
33	HMW-GS Bx7	75544	90524.7	117352	205906	178768	240848	331382	327090	208499	344312	366620	346738	284575	395255	413881	453290	514759	389001	459071	444737	569957	126672	163414	168292	188808	175974	181791	213331	211045	307158	275954	293364	209167	392698	329388	440425	89428.8	87478.3	94941.9	144081	166152	146329	219144	234409	299774	307722	223144	324454
18	HMW-GS Ax2*	127337	68404.9	100895	228015	179180	190059	242611	172427	166767	199363	239260	284772	219018	236214	257449	327066	301935	278919	264837	253826	272957	206337	182618	209607	282725	202687	346096	409092	344631	427865	294311	337566	415312	326227	418644	274306	160442	84569.2	75236.4	227084	132039	148115	205701	139209	169983	210736	172397	136630
47	HMW-GS By9	155616	87278.8	152522	264371	265593	258877	288011	272541	275307	158581	139148	186933	138378	206907	187054	229303	211073	231524	201542	201817	220274	283721	144637	203156	249816	282483	286254	186513	210176	262731	162896	211388	253337	175355	241299	245502	88090	80518.7	60140.4	250576	238116	183809	222714	229702	242717	232577	207563	182827
14	HMW-GS Dx5	108432	99623.9	98549.6	213269	228479	210166	177436	180083	200572	245147	227975	209259	238043	352758	270539	179858	241370	231170	300000	388103	286511	191942	140492	304419	186624	179599	170974	165777	154459	154997	223936	199840	206106	181218	244706	183641	138757	81011.4	104478	238308	150774	177438	244046	214683	186070	274374	319017	263203
28	HMW-GS Ax2*	254756	235436	266176	282134	289868	306153	232631	252759	324720	237879	226225	258665	247497	243589	169627	272996	291565	303444	350593	316955	329951	320399	337627	264734	359993	284485	275198	320337	315490	221274	280159	216421	236366	191306	246902	252199	271240	303656	312608	320006	325584	292980	320458	247150	266030	275602	177119	316912
119	LMW-GS Bu-3	2.06766e+06	2.25212e+06	2.17666e+06	8.02727e+06	8.78673e+06	9.16877e+06	1.19207e+07	1.1986e+07	1.24922e+07	1.41066e+07	1.57257e+07	1.25568e+07	1.77072e+07	1.53263e+07	1.76431e+07	1.68309e+07	1.6948e+07	1.53542e+07	1.3523e+07	1.52915e+07	1.6445e+07	6.95899e+06	6.68627e+06	5.75487e+06	7.68964e+06	7.47603e+06	6.90151e+06	8.62393e+06	1.02984e+07	1.21888e+07	1.07799e+07	1.18808e+07	1.18001e+07	1.00868e+07	1.02006e+07	1.11389e+07	1.47976e+06	1.46904e+06	1.33087e+06	7.45462e+06	7.50577e+06	6.80634e+06	1.08567e+07	1.15858e+07	10430803	1.43888e+07	1.35682e+07	1.22858e+07
167	LMW-GS Bu-1	2.63225e+06	2.74517e+06	2.5945e+06	7.87318e+06	8.40655e+06	8.94041e+06	1.01998e+07	1.12393e+07	1.17411e+07	1.17251e+07	1.08492e+07	1.09137e+07	1.4091e+07	1.49081e+07	1.64814e+07	1.52785e+07	1.38868e+07	1.47453e+07	1.22134e+07	1.31221e+07	1.29493e+07	9.6896e+06	7.50084e+06	7.68426e+06	1.06234e+07	9.24903e+06	8.3773e+06	1.04833e+07	1.29302e+07	1.35418e+07	1.03711e+07	1.22691e+07	1.26732e+07	1.12786e+07	1.23163e+07	1.26536e+07	1.96481e+06	2.21272e+06	2.40062e+06	8.23193e+06	7.95612e+06	7.58054e+06	9.2793e+06	1.06456e+07	9021901	1.16623e+07	1.18128e+07	1.03153e+07
144	LMW-GS Bu-7	3.70535e+06	2.78679e+06	3.46291e+06	8.75704e+06	9.39003e+06	7.99992e+06	1.16003e+07	1.00177e+07	1.18016e+07	1.25551e+07	1.28608e+07	1.08265e+07	1.2815e+07	1.05809e+07	1.21814e+07	8.34034e+06	9.83142e+06	9.52983e+06	9.49866e+06	9.16278e+06	9.52815e+06	9.5734e+06	9.15746e+06	8.47369e+06	8.10738e+06	8.22921e+06	8.75067e+06	9.31223e+06	9.70358e+06	1.07651e+07	8.82803e+06	9.61544e+06	9.56907e+06	8.91289e+06	8.35439e+06	9.28781e+06	2.81757e+06	2.75273e+06	2.66295e+06	8.23088e+06	7.50858e+06	8.29449e+06	9.54654e+06	9.19058e+06	7831423	1.1526e+07	1.18242e+07	1.05683e+07
310	LMW-GS Bu-3	2.02276e+06	2.14032e+06	1.98174e+06	6.752e+06	6.8609e+06	6.58275e+06	8.86326e+06	8.9542e+06	9.14645e+06	9.24823e+06	8.91719e+06	9.42171e+06	1.02721e+07	1.01417e+07	1.10635e+07	1.09052e+07	1.41879e+07	1.09828e+07	1.00435e+07	1.12754e+07	1.02199e+07	5.64646e+06	5.60438e+06	4.9776e+06	7.80216e+06	5.66773e+06	4.92638e+06	5.77558e+06	7.65756e+06	7.70177e+06	6.35865e+06	7.25922e+06	7.34212e+06	6.65458e+06	6.2179e+06	6.83514e+06	976199	1.14809e+06	1.16475e+06	6.46041e+06	6.10006e+06	5.98394e+06	7.59808e+06	8.64484e+06	7775818	9.98085e+06	9.32771e+06	8.93599e+06
119a	LMW-GS Bu-3	1.87791e+06	1.82747e+06	1.59591e+06	5.29612e+06	5.56158e+06	7.48301e+06	6.20608e+06	8.43142e+06	7.33806e+06	8.49163e+06	7.46789e+06	7.79993e+06	9.76282e+06	1.02255e+07	1.15768e+07	8.1751e+06	9.0506e+06	1.09914e+07	8.26174e+06	9.71552e+06	8.97366e+06	7.00918e+06	4.73564e+06	4.98117e+06	7.18349e+06	6.29266e+06	5.52575e+06	4.94571e+06	5.46764e+06	6.3544e+06	6.49305e+06	7.85511e+06	6.99588e+06	6.12991e+06	8.0072e+06	7.83886e+06	1.18887e+06	1.26655e+06	1.1949e+06	5.6925e+06	5.12781e+06	5.11828e+06	6.39946e+06	6.95922e+06	6211081	7.18035e+06	7.49881e+06	5.83043e+06
131	LMW-GS Bu-3	1.99546e+06	1.84667e+06	1.73544e+06	5.04484e+06	5.23314e+06	5.09003e+06	8.86458e+06	7.47322e+06	7.58842e+06	8.10886e+06	8.98611e+06	8.06972e+06	9.23947e+06	9.23619e+06	8.72814e+06	7.12383e+06	7.18586e+06	6.55566e+06	6.04855e+06	5.25782e+06	5.74969e+06	4.91651e+06	4.21205e+06	3.83676e+06	5.91518e+06	5.24252e+06	5.43717e+06	7.5891e+06	8.06053e+06	8.72959e+06	7.85055e+06	8.24249e+06	7.41835e+06	7.8048e+06	7.46429e+06	8.63851e+06	1.55854e+06	1.45985e+06	1.68889e+06	4.19688e+06	4.20632e+06	3.8155e+06	5.5344e+06	5.7144e+06	4686107	6.79974e+06	6.5494e+06	6.62367e+06
319	LMW-GS TC11-277270	1.16683e+06	1.12088e+06	1.11617e+06	5.02536e+06	4.88583e+06	4.86701e+06	7.67067e+06	6.51522e+06	6.63227e+06	8.06272e+06	8.71845e+06	7.50048e+06	9.23334e+06	8.77097e+06	8.77407e+06	7.52167e+06	6.80618e+06	6.88371e+06	6.83639e+06	5.83232e+06	6.57856e+06	4.76243e+06	4.42163e+06	4.03631e+06	4.79961e+06	5.18682e+06	4.40002e+06	7.1388e+06	6.94355e+06	7.74673e+06	6.9582e+06	7.64369e+06	7.08934e+06	6.86554e+06	6.0393e+06	7.40013e+06	1.01611e+06	952158	1.14698e+06	4.78991e+06	4.02986e+06	4.31285e+06	6.62667e+06	6.41161e+06	5610524	7.14869e+06	6.70096e+06	6.80273e+06
141	LMW-GS Bu-4	1.5423e+06	1.37879e+06	1.58028e+06	4.30105e+06	4.8243e+06	4.01204e+06	6.41989e+06	5.99029e+06	7.0882e+06	5.99817e+06	6.24552e+06	6.62688e+06	7.1694e+06	6.55759e+06	6.38849e+06	7.15576e+06	7.42725e+06	6.19687e+06	5.33884e+06	7.38979e+06	5.28283e+06	4.64812e+06	4.23915e+06	3.96657e+06	4.06702e+06	4.12928e+06	4.23985e+06	6.85773e+06	7.21761e+06	8.07635e+06	5.91021e+06	6.64358e+06	7.29858e+06	6.07354e+06	6.29025e+06	7.12858e+06	1.17753e+06	1.03174e+06	1.15775e+06	4.84133e+06	4.77433e+06	4.70733e+06	6.05622e+06	5.59547e+06	5470111	6.97369e+06	7.26929e+06	6.33613e+06
314	LMW-GS Bu-2/13	755110	754810	741633	3.22231e+06	3.94807e+06	3.87983e+06	4.8899e+06	4.82148e+06	5.93933e+06	5.98144e+06	5.81322e+06	5.0059e+06	6.75977e+06	6.33578e+06	7.52173e+06	6.2169e+06	6.42495e+06	7.42347e+06	6.41959e+06	7.00196e+06	6.24337e+06	3.75693e+06	2.77381e+06	2.88968e+06	3.5247e+06	3.11082e+06	3.0887e+06	4.37908e+06	5.35251e+06	5.86124e+06	5.1119e+06	5.79171e+06	5.5804e+06	4.65697e+06	5.3293e+06	5.29667e+06	460915	348671	422840	3.47961e+06	3.21658e+06	3.02737e+06	5.20501e+06	5.42905e+06	4138199	5.78477e+06	6.00302e+06	5.13635e+06
155	LMW-GS Bu-18	1.25237e+06	1.24661e+06	1.1624e+06	4.79888e+06	4.56361e+06	4.31246e+06	6.02175e+06	5.12673e+06	5.83502e+06	5.31136e+06	6.07079e+06	5.74579e+06	6.051e+06	6.11344e+06	6.49461e+06	5.36136e+06	4.58716e+06	5.37917e+06	5.3437e+06	4.27937e+06	5.17939e+06	4.76087e+06	4.79715e+06	3.52344e+06	5.40617e+06	4.03382e+06	4.17017e+06	4.86152e+06	5.70732e+06	5.45505e+06	4.28299e+06	5.14734e+06	4.73111e+06	4.96623e+06	4.36562e+06	5.24466e+06	1.06507e+06	988661	1.06322e+06	3.84399e+06	3.88901e+06	3.67383e+06	4.97935e+06	5.04492e+06	4283988	6.21168e+06	5.25246e+06	5.56673e+06
322	LMW-GS Bu-2/13	921236	652625	829341	2.38931e+06	2.38168e+06	2.41078e+06	3.40795e+06	3.05443e+06	3.09868e+06	4.19436e+06	4.10586e+06	4.15383e+06	4.13216e+06	4.01738e+06	3.94242e+06	3.06418e+06	2.7476e+06	2.72002e+06	2.65513e+06	2.36283e+06	2.70394e+06	2.29625e+06	2.01326e+06	1.91968e+06	2.43196e+06	2.34361e+06	2.60012e+06	3.54256e+06	3.67146e+06	4.14688e+06	3.99314e+06	3.50853e+06	3.97965e+06	4.62244e+06	3.62969e+06	4.83012e+06	875180	678330	753980	2.23325e+06	1.95866e+06	2.16182e+06	2.82802e+06	2.25939e+06	2114617	2.55949e+06	2.67842e+06	2.66567e+06
316	LMW-GS Bu-3	748291	611738	751944	2.96383e+06	2.56191e+06	2.64625e+06	4.00451e+06	3.40049e+06	3.6132e+06	4.45621e+06	4.61545e+06	4.40867e+06	4.8525e+06	4.72431e+06	5.10191e+06	4.30888e+06	3.86496e+06	3.93623e+06	4.70154e+06	3.8991e+06	4.64036e+06	2.00368e+06	1.68688e+06	1.74717e+06	2.19495e+06	2.26311e+06	1.9434e+06	2.46391e+06	2.85044e+06	2.92113e+06	3.06498e+06	2.86974e+06	2.94173e+06	3.77531e+06	3.24713e+06	3.63285e+06	584351	370017	601292	2.49401e+06	2.23201e+06	2.46188e+06	3.30449e+06	3.22832e+06	2801670	3.34168e+06	3.14091e+06	2.89693e+06
173	LMW-GS Bu-6	827099	1.37986e+06	810093	2.12806e+06	2.30459e+06	1.98991e+06	3.91699e+06	3.70913e+06	3.94846e+06	4.17662e+06	4.32257e+06	4.99609e+06	4.07758e+06	3.97654e+06	4.59197e+06	4.7103e+06	5.20434e+06	5.91791e+06	4.28774e+06	4.24321e+06	4.68796e+06	2.01757e+06	2.26791e+06	1.84877e+06	2.60065e+06	2.35977e+06	2.27653e+06	3.73663e+06	4.73069e+06	4.79402e+06	3.0315e+06	3.16428e+06	4.68919e+06	3.63546e+06	3.69978e+06	3.95651e+06	847979	963444	669580	2.16591e+06	2.11733e+06	1.95154e+06	2.99651e+06	3.46286e+06	2731739	3.69619e+06	3.91517e+06	3.85661e+06
145	LMW-GS Bu-7	434479	605600	535919	1.79127e+06	2.02062e+06	2.24083e+06	4.03724e+06	3.49217e+06	3.44094e+06	3.8693e+06	4.0173e+06	3.3328e+06	6.47264e+06	6.44426e+06	5.35661e+06	7.90791e+06	7.31278e+06	7.36e+06	8.31528e+06	7.25815e+06	8.83998e+06	1.80445e+06	1.37861e+06	1.68354e+06	2.18559e+06	1.91748e+06	1.87593e+06	2.33833e+06	2.1343e+06	2.68239e+06	4.48705e+06	4.47045e+06	4.19184e+06	5.28239e+06	4.4901e+06	5.47747e+06	489428	583853	464164	1.58124e+06	1.58895e+06	1.63207e+06	2.63383e+06	2.62817e+06	2135475	3.58462e+06	2.86899e+06	3.49149e+06
120	LMW-GS Bu-3	455023	588988	344103	1.42964e+06	2.30138e+06	2.36765e+06	1.79559e+06	2.45051e+06	2.21413e+06	2.59106e+06	1.89899e+06	1.93205e+06	3.88317e+06	4.58304e+06	3.50081e+06	3.8589e+06	3.65058e+06	4.0189e+06	3.72804e+06	3.55322e+06	3.49516e+06	2.18896e+06	1.49825e+06	1.40503e+06	2.16238e+06	1.90595e+06	1.68244e+06	1.20119e+06	1.39079e+06	1.55676e+06	2.94191e+06	2.64157e+06	2.65223e+06	2.83112e+06	3.63891e+06	3.53274e+06	317849	343091	332852	1.77387e+06	1.91954e+06	1.79649e+06	2.49763e+06	2.69161e+06	1814231	1.78351e+06	1.86535e+06	1.56755e+06
141a	LMW-GS Bu-4	551056	459217	587293	1.31321e+06	1.29093e+06	1.96879e+06	1.72167e+06	1.91121e+06	1.63847e+06	2.20251e+06	1.86637e+06	1.81555e+06	2.68935e+06	2.57435e+06	2.71136e+06	2.48024e+06	2.74948e+06	3.34692e+06	2.0652e+06	1.76627e+06	3.01875e+06	1.89328e+06	1.28796e+06	1.7377e+06	1.78999e+06	2.23175e+06	1.44854e+06	1.52495e+06	1.64764e+06	2.56209e+06	2.36931e+06	2.39561e+06	2.36159e+06	2.20923e+06	2.28098e+06	2.82027e+06	454150	353610	480339	1.65197e+06	1.37722e+06	1.56263e+06	1.87741e+06	2.30536e+06	2368135	1.8915e+06	1.72779e+06	1.61898e+06
140	LMW-GS Bu-4	767979	870389	525250	824463	1.14766e+06	735908	1.19903e+06	1.77234e+06	1.5882e+06	935210	1.07754e+06	1.5131e+06	1.58619e+06	1.7772e+06	2.34931e+06	3.55315e+06	3.9043e+06	3.80232e+06	2.76179e+06	3.79846e+06	3.14908e+06	1.17607e+06	1.00186e+06	1.17744e+06	1.3031e+06	741999	910505	961428	1.60269e+06	1.27235e+06	1.34974e+06	1.67351e+06	2.07017e+06	2.12066e+06	2.58882e+06	2.26459e+06	618735	456556	576715	1.04354e+06	1.61252e+06	1.16345e+06	902270	1.0353e+06	1070438	2.16839e+06	1.63562e+06	1.58809e+06
153	LMW-GS Bu-18	131877	142338	196304	317413	412996	364470	1.00641e+06	1.04897e+06	1.1545e+06	778108	897468	901575	1.46565e+06	1.61071e+06	1.77165e+06	2.24941e+06	2.22429e+06	2.60465e+06	3.04413e+06	2.91321e+06	2.62806e+06	199756	259087	247361	301599	233856	275470	564412	782465	793174	1.09161e+06	1.07328e+06	1.23589e+06	1.47704e+06	1.60674e+06	1.58101e+06	190898	216639	226627	237264	320127	292584	522751	496045	477956	929371	930520	977928
315	LMW-GS Bu-11	120861	116096	154307	480531	461469	544907	1.45086e+06	1.08e+06	1.23339e+06	943535	967596	1.07694e+06	1.64319e+06	1.62549e+06	1.95521e+06	2.59215e+06	2.26686e+06	2.10571e+06	2.91739e+06	2.54453e+06	2.27719e+06	249453	327364	204337	398674	356737	383599	710086	1.17738e+06	1.30089e+06	960371	1.20739e+06	1.56772e+06	1.5271e+06	1.50262e+06	2.04941e+06	187865	130558	180102	356809	676033	521393	714945	811812	809640	1.25055e+06	933114	1.24081e+06
170	LMW-GS Bu-1	207339	388821	243708	530220	635137	638160	902557	975982	969032	1.11796e+06	873661	1.16051e+06	1.70869e+06	1.88168e+06	1.73702e+06	2.37203e+06	2.4483e+06	2.18086e+06	2.2095e+06	2.81102e+06	2.27502e+06	526024	574558	637235	1.01519e+06	810286	610858	790982	1.04267e+06	1.30407e+06	1.33173e+06	1.25421e+06	1.60107e+06	1.59926e+06	1.68175e+06	1.75053e+06	239884	204957	263561	514724	476070	432492	702320	1.09294e+06	869570	1.12682e+06	1.04988e+06	888522
237	LMW-GS Bu-3	628222	815498	598628	1.27768e+06	1.46943e+06	1.21442e+06	1.80578e+06	1.69032e+06	1.73527e+06	1.06814e+06	1.25565e+06	1.05214e+06	1.74899e+06	1.40013e+06	1.81589e+06	1.73093e+06	1.84698e+06	1.72349e+06	1.58134e+06	1.39859e+06	1.40625e+06	906598	1.05553e+06	888340	672573	731779	861412	1.86387e+06	1.6865e+06	1.97378e+06	1.25365e+06	1.18992e+06	1.43753e+06	1.35843e+06	1.54647e+06	1.44919e+06	527312	455043	757995	1.18606e+06	1.54615e+06	1.54402e+06	1.05444e+06	1.26337e+06	1183823	1.3985e+06	1.59152e+06	1.76379e+06
343	LMW-GS Bu-8	182186	183487	223342	398734	678024	483358	599850	797915	925405	782103	711625	576714	769471	589009	1.17913e+06	1.21485e+06	1.00143e+06	1.42569e+06	759613	750349	952655	445958	610186	440199	744005	577209	569224	1.30415e+06	991333	1.12517e+06	960249	1.01166e+06	1.30354e+06	1.63766e+06	1.2404e+06	1.57011e+06	141180	208317	156764	660371	702757	640144	830939	846090	718652	767050	1.1855e+06	818191
N61	LMW-GS Bu-2/13	145844	139839	156225	575334	648135	626591	594418	893649	644029	1.18243e+06	1.13655e+06	1.13972e+06	1.13734e+06	1.21727e+06	1.03991e+06	1.103e+06	877401	792209	768716	817774	773720	516538	366382	493563	866645	682361	703982	1.01011e+06	1.22579e+06	1.04083e+06	961245	897105	745015	1.524e+06	1.06228e+06	1.19914e+06	183889	92308.7	190895	717272	590238	622293	1.23589e+06	1.08768e+06	913727	995482	1.03221e+06	874596
317	LMW-GS Bu-2/13	159297	72616.8	112685	996499	676488	646061	1.10471e+06	865694	978118	1.3062e+06	1.49312e+06	1.22084e+06	1.32114e+06	946915	1.37414e+06	1.04705e+06	890963	876649	915470	826326	870095	382412	318412	313538	660885	564239	691523	1.01104e+06	759136	1.01317e+06	823414	948179	992032	1.36519e+06	1.01945e+06	1.18719e+06	57816.3	90579.8	110802	860570	823212	670928	1.22411e+06	1.17225e+06	1102335	1.09188e+06	816414	1.25905e+06
318	LMW-GS Bu-2/13	271133	272704	218277	724871	734232	765922	1.23031e+06	1.07472e+06	822913	1.37607e+06	1.40788e+06	1.42463e+06	1.60801e+06	1.59389e+06	1.56688e+06	1.1538e+06	765160	848625	706889	851055	726431	722772	473827	655632	1.12095e+06	647397	753179	583886	777412	777001	1.25287e+06	1.07061e+06	1.1458e+06	1.26965e+06	1.10002e+06	1.41219e+06	295685	154924	271877	756425	766629	779225	908095	768653	808172	775299	974357	891864
125	LMW-GS [GenBank:AAB48469]	262561	276529	239013	764527	947695	956701	1.10853e+06	1.2615e+06	1.05705e+06	1.4015e+06	1.13775e+06	1.02543e+06	1.62531e+06	1.90536e+06	1.17556e+06	856140	874394	706540	793068	608080	700937	638291	437118	633539	897763	917216	709532	667433	625764	792322	1.44736e+06	1.27262e+06	975102	1.13291e+06	1.12828e+06	1.16357e+06	226998	197039	236267	701089	675967	755010	922635	958038	791902	616135	578642	821306
161	LMW-GS Bu-3	334053	425723	322600	705432	921432	839539	678329	784954	790704	625903	542933	357258	787479	1.03585e+06	456286	452652	392193	479835	535719	386115	365011	610756	734156	557519	623275	454695	633918	505384	482263	737153	624221	388644	617409	450312	701866	520035	213340	195241	224351	861875	821865	779538	789775	876011	421306	737491	550778	629002
203	LMW-GS Bu-11	336305	500658	268707	402303	458517	369776	446899	496045	377190	432883	469709	296881	500246	595141	587347	742591	654133	680411	605008	509687	461713	299208	341282	243705	179408	331149	264290	567370	760833	644626	349506	415685	334856	432519	495698	475273	280904	316628	255259	386043	342262	305075	312584	386761	319826	397266	549453	441397
472	LMW-GS Bu-7	412216	406126	403214	1.79294e+06	1.82431e+06	1.87911e+06	1.97777e+06	1.99683e+06	2.27411e+06	1.99446e+06	1.51963e+06	1.54762e+06	1.69842e+06	1.75093e+06	1.67098e+06	761262	635887	855435	684830	632066	591624	1.39802e+06	1.39327e+06	1.32821e+06	1.44818e+06	1.46316e+06	1.16206e+06	699554	482080	636768	1.02744e+06	807365	856864	910070	830464	989189	262461	305616	243723	1.57341e+06	1.34058e+06	1.46956e+06	1.51643e+06	1.74601e+06	1329818	1.29993e+06	1.18193e+06	1.10118e+06
132	LMW-GS Bu-3	486714	435003	411208	1.49831e+06	1.63546e+06	1.67498e+06	2.05699e+06	2.06928e+06	1.92181e+06	2.03559e+06	1.66248e+06	1.68339e+06	1.83673e+06	3.02369e+06	1.56983e+06	1.38635e+06	1.32267e+06	1.00759e+06	917961	695790	1.04647e+06	1.09868e+06	987316	944685	1.30271e+06	1.92532e+06	1.35388e+06	947074	1.07922e+06	1.01523e+06	2.27189e+06	1.65295e+06	1.31758e+06	1.47246e+06	1.4709e+06	1.64237e+06	524399	401885	389282	1.13855e+06	1.22829e+06	1.16714e+06	1.10924e+06	1.03322e+06	958414	981345	851070	954738
341	α-gliadin Bu-23	2.70284e+06	1.81672e+06	2.11592e+06	5.24269e+06	5.11948e+06	4.57928e+06	1.05151e+07	6.86053e+06	9.22419e+06	1.0354e+07	1.17576e+07	8.20255e+06	1.20017e+07	1.02214e+07	1.30078e+07	1.32339e+07	1.27655e+07	1.27714e+07	1.24378e+07	1.15302e+07	1.24563e+07	6.42178e+06	6.41524e+06	5.41394e+06	5.69053e+06	5.04364e+06	6.51988e+06	1.35774e+07	1.21205e+07	1.44049e+07	1.07487e+07	1.34361e+07	1.18477e+07	1.16403e+07	1.10045e+07	1.28198e+07	1.62327e+06	1.07896e+06	1.55138e+06	5.66457e+06	5.2391e+06	5.62183e+06	8.67164e+06	7.68259e+06	7425499	1.08763e+07	1.11992e+07	1.04013e+07
330	α-gliadin Bu-2	2.18799e+06	2.11043e+06	2.30968e+06	4.89417e+06	4.99865e+06	4.89486e+06	7.13184e+06	6.07129e+06	7.25987e+06	8.01319e+06	7.25155e+06	7.19505e+06	7.82928e+06	8.21451e+06	8.31329e+06	7.82707e+06	7.67713e+06	8.24401e+06	7.00215e+06	7.85193e+06	7.36398e+06	4.21092e+06	3.92923e+06	3.6732e+06	4.87853e+06	4.85528e+06	4.7813e+06	7.63006e+06	7.14748e+06	8.59035e+06	7.61648e+06	7.72408e+06	8.22603e+06	7.90002e+06	7.26832e+06	8.17019e+06	2.03075e+06	3.08988e+06	2.71311e+06	5.66875e+06	5.48921e+06	5.8667e+06	6.89661e+06	7.16914e+06	5916165	7.38253e+06	7.85326e+06	6.77548e+06
183	α-gliadin Bu-5	854003	710758	789540	3.56592e+06	3.50906e+06	3.4825e+06	4.97155e+06	4.48188e+06	5.52636e+06	5.85388e+06	5.76201e+06	5.41592e+06	5.93792e+06	5.93482e+06	6.68086e+06	6.36861e+06	5.38136e+06	6.42693e+06	5.29393e+06	4.89729e+06	5.67808e+06	2.82139e+06	2.94639e+06	2.70506e+06	3.86218e+06	3.7276e+06	2.04928e+06	5.78226e+06	6.32475e+06	7.17466e+06	5.95238e+06	5.96876e+06	6.38859e+06	6.02189e+06	5.5146e+06	6.36734e+06	470021	503695	482718	4.37045e+06	4.03354e+06	3.72676e+06	4.88108e+06	5.43402e+06	4380814	6.078e+06	5.92723e+06	5.49337e+06
550	α-gliadin Bu-10	1.1896e+06	1.10501e+06	1.22282e+06	3.25564e+06	2.93359e+06	2.83086e+06	5.11464e+06	5.1797e+06	4.72589e+06	6.09448e+06	5.48761e+06	4.29306e+06	5.43734e+06	5.4263e+06	6.16944e+06	6.56618e+06	6.43298e+06	6.77655e+06	5.92154e+06	5.16167e+06	6.12898e+06	3.57772e+06	4.17188e+06	3.20619e+06	3.11385e+06	3.40128e+06	3.49621e+06	6.36487e+06	5.65544e+06	6.95945e+06	5.41521e+06	5.69105e+06	5.20265e+06	5.73974e+06	5.48587e+06	6.68859e+06	792008	834774	755494	3.27889e+06	3.30854e+06	3.68055e+06	4.35182e+06	4.53839e+06	3792691	6.32877e+06	5.34372e+06	5.41449e+06
327	α-gliadin Bu-11	1.63684e+06	1.1598e+06	1.50164e+06	2.34646e+06	2.17412e+06	2.01985e+06	3.91275e+06	3.22974e+06	3.64114e+06	4.81002e+06	4.3579e+06	3.76807e+06	3.75621e+06	3.67885e+06	3.66499e+06	4.58297e+06	4.04858e+06	4.15312e+06	4.20502e+06	4.6483e+06	4.27504e+06	2.80573e+06	2.52135e+06	2.33952e+06	3.31611e+06	3.23151e+06	2.98236e+06	5.35721e+06	5.56528e+06	6.15141e+06	5.31579e+06	5.78955e+06	6.2979e+06	5.61694e+06	5.44943e+06	6.46047e+06	2.15059e+06	1.12076e+06	1.14368e+06	2.93408e+06	2.68186e+06	2.93635e+06	4.47325e+06	4.37801e+06	3877282	4.86522e+06	4.03263e+06	4.40695e+06
190	α-gliadin Bu-14	1.20487e+06	1.49987e+06	1.16267e+06	2.65598e+06	2.99395e+06	2.91985e+06	3.06781e+06	3.30212e+06	3.25277e+06	3.42609e+06	3.43962e+06	2.96974e+06	3.16125e+06	3.38144e+06	3.23404e+06	3.41888e+06	3.66519e+06	3.34314e+06	3.12618e+06	3.29292e+06	3.41541e+06	2.8828e+06	2.35735e+06	2.26861e+06	2.9899e+06	3.45946e+06	3.35218e+06	4.78528e+06	4.95475e+06	5.05585e+06	3.47737e+06	4.08874e+06	4.69202e+06	4.65542e+06	3.99441e+06	5.23156e+06	1.02498e+06	1.00378e+06	932460	3.80692e+06	3.67549e+06	3.54956e+06	3.85763e+06	3.71724e+06	3571788	3.65161e+06	3.8398e+06	3.33903e+06
467	α-gliadin Bu-4	985471	993958	1.00571e+06	2.57088e+06	2.90835e+06	2.41274e+06	3.63472e+06	3.2731e+06	3.67127e+06	4.66595e+06	4.06302e+06	3.72118e+06	4.21772e+06	3.77681e+06	4.15095e+06	3.96518e+06	3.6693e+06	4.63762e+06	3.85184e+06	3.39379e+06	4.02578e+06	2.97249e+06	3.06012e+06	2.36576e+06	2.66686e+06	2.692e+06	2.68668e+06	4.2969e+06	4.08468e+06	5.27871e+06	4.03919e+06	4.13514e+06	4.40702e+06	3.68069e+06	3.55371e+06	4.00009e+06	645862	934617	794542	2.87849e+06	2.91026e+06	3.05451e+06	3.61761e+06	3.17243e+06	3197596	4.29099e+06	4.03435e+06	3.9004e+06
328	α-gliadin Bu-12	1.06347e+06	954973	1.00213e+06	1.81672e+06	1.98915e+06	1.97797e+06	2.71059e+06	2.85955e+06	2.98836e+06	3.10881e+06	3.1842e+06	3.03903e+06	2.13824e+06	2.64073e+06	2.56458e+06	2.73243e+06	2.71638e+06	2.28413e+06	2.22426e+06	2.54551e+06	2.35315e+06	2.6928e+06	2.07705e+06	2.45203e+06	2.50801e+06	2.87487e+06	2.77629e+06	4.34213e+06	4.12946e+06	4.43928e+06	3.56895e+06	4.23954e+06	3.99676e+06	4.15074e+06	4.05058e+06	4.47419e+06	1.28615e+06	870760	420999	2.65949e+06	2.75916e+06	2.76185e+06	2.86143e+06	3.14788e+06	2939978	3.22644e+06	2.73805e+06	2.94264e+06
329	α-gliadin Bu-12	1.22005e+06	1.31488e+06	1.24647e+06	1.65443e+06	1.58145e+06	1.5454e+06	2.74354e+06	2.23534e+06	2.76887e+06	2.50965e+06	2.53446e+06	2.4643e+06	2.30587e+06	2.18264e+06	2.49659e+06	2.43928e+06	2.31658e+06	2.51679e+06	2.81658e+06	3.04522e+06	2.78631e+06	1.8833e+06	1.60028e+06	1.41635e+06	1.89981e+06	1.89254e+06	1.74502e+06	3.59119e+06	3.3077e+06	4.0125e+06	3.42659e+06	3.47187e+06	4.01096e+06	3.69688e+06	3.36406e+06	3.8711e+06	1.30242e+06	1.18012e+06	1.07859e+06	2.22412e+06	2.0182e+06	2.39343e+06	3.12984e+06	3.11688e+06	2697455	3.6772e+06	3.68953e+06	3.29107e+06
342	α-gliadin Bu-1	706021	466750	552286	1.77474e+06	1.74252e+06	1.68877e+06	2.9045e+06	2.39736e+06	2.56836e+06	2.32981e+06	3.12309e+06	2.53908e+06	3.12466e+06	2.78887e+06	2.91559e+06	3.07991e+06	2.29856e+06	2.73825e+06	1.74967e+06	2.81871e+06	2.77963e+06	1.8754e+06	1.80281e+06	1.42563e+06	1.5219e+06	1.64544e+06	1.40928e+06	3.30046e+06	3.35041e+06	3.28835e+06	2.64038e+06	3.01817e+06	3.04939e+06	3.28554e+06	3.1027e+06	2.88196e+06	379435	338804	314016	2.02e+06	1.84407e+06	1.75251e+06	2.77369e+06	2.47733e+06	2196251	2.75661e+06	3.34735e+06	2.42112e+06
420	α-gliadin Bu-27	535758	548840	480856	1.41312e+06	1.7158e+06	1.64949e+06	2.69855e+06	2.60987e+06	2.78772e+06	2.46121e+06	2.48303e+06	2.39089e+06	2.34041e+06	2.41106e+06	2.74253e+06	2.53714e+06	2.45776e+06	2.9151e+06	2.26192e+06	2.27232e+06	2.0984e+06	1.48219e+06	1.49502e+06	1.3101e+06	2.10343e+06	1.83645e+06	1.78996e+06	3.42016e+06	3.06171e+06	3.81158e+06	2.67969e+06	2.68864e+06	2.45259e+06	2.53608e+06	2.46524e+06	3.03112e+06	349872	345890	359020	1.92212e+06	1.9316e+06	1.8664e+06	3.03375e+06	3.14433e+06	2731078	3.26657e+06	3.02024e+06	3.00995e+06
124	α-gliadin Bu [GenBank: BQ807130]	620672	452444	550843	1.38845e+06	1.58812e+06	1.55138e+06	2.26419e+06	2.37389e+06	2.39731e+06	2.28208e+06	1.74636e+06	2.20475e+06	1.63011e+06	2.41272e+06	1.93903e+06	1.97531e+06	2.07325e+06	1.77807e+06	1.71227e+06	1.54672e+06	1.8166e+06	1.27748e+06	1.18593e+06	1.12799e+06	1.49031e+06	1.93318e+06	1.54944e+06	2.31915e+06	2.32783e+06	2.32256e+06	2.96393e+06	2.7051e+06	2.69506e+06	2.55513e+06	2.90725e+06	3.0126e+06	235988	435180	425007	1.8091e+06	1.97391e+06	1.71965e+06	2.08018e+06	2.30907e+06	2096205	2.24064e+06	2.0599e+06	2.02027e+06
338	α-gliadin Bu-2	738997	442595	563216	1.43857e+06	1.29659e+06	1.34267e+06	1.81249e+06	1.24213e+06	1.55364e+06	1.83247e+06	1.98111e+06	1.53288e+06	1.89159e+06	1.42514e+06	1.19819e+06	1.6852e+06	1.89952e+06	1.79281e+06	2.17694e+06	1.5683e+06	1.61049e+06	1.46954e+06	1.58575e+06	1.41002e+06	1.48216e+06	1.4274e+06	1.55149e+06	2.54183e+06	2.49181e+06	2.62679e+06	2.01831e+06	1.84663e+06	2.15374e+06	2.29872e+06	1.99949e+06	2.13044e+06	481198	485339	447664	1.76108e+06	1.67981e+06	1.80225e+06	1.89108e+06	1.92509e+06	1402603	1.89131e+06	1.82985e+06	2.04057e+06
331	α-gliadin Bu-14	967711	921389	1.00693e+06	1.22802e+06	1.24313e+06	1.3146e+06	1.27378e+06	1.47198e+06	1.61837e+06	1.54072e+06	1.40853e+06	1.69187e+06	1.33942e+06	1.3011e+06	1.23823e+06	1.03611e+06	929042	1.20125e+06	1.09363e+06	920751	1.21027e+06	1.24809e+06	1.14964e+06	1.03682e+06	1.33779e+06	1.2996e+06	1.26857e+06	1.46393e+06	1.54814e+06	1.63445e+06	1.33423e+06	1.54771e+06	1.78187e+06	1.55473e+06	1.40091e+06	1.87521e+06	1.12288e+06	1.27013e+06	1.30217e+06	1.42463e+06	1.60223e+06	1.51184e+06	1.86318e+06	1.78686e+06	1532461	1.29656e+06	1.4925e+06	1.28868e+06
551	α-gliadin Bu-14	169790	123719	148724	1.33785e+06	1.09278e+06	1.211e+06	1.66539e+06	1.26561e+06	1.40179e+06	1.30804e+06	1.05163e+06	1.08842e+06	1.30832e+06	1.17328e+06	1.24923e+06	962866	799961	737125	868428	679451	853567	245722	252237	194428	1.08035e+06	1.00879e+06	833540	730030	630695	735972	927086	831866	743811	1.7468e+06	1.5997e+06	1.85713e+06	221340	174659	177443	1.58698e+06	1.33559e+06	1.50211e+06	1.3652e+06	1.39488e+06	1207123	1.51668e+06	1.43304e+06	1.29871e+06
177	α-gliadin Bu [GenBank: BQ806209]	60147	42108.9	52241.2	299151	340075	202006	605502	475143	322587	675881	653524	483553	703007	523253	797013	758066	612922	609280	657909	530559	721440	290960	304892	193351	267607	253140	199775	611581	473147	636976	429614	573007	459713	637026	477617	755112	36595.7	54315.7	25222.2	305911	291162	205133	310127	288209	301427	497518	459576	512669
344	α-gliadin Bu-5	177958	135256	139785	286957	318417	333331	513703	515079	617802	876521	803649	740418	556892	667473	775701	729966	577297	520315	740638	429349	719394	366665	317619	350133	373320	344214	399172	431092	500443	661897	600787	613694	648576	634966	712319	782402	98158.8	141349	125786	348457	340153	322582	460091	460107	426257	515439	427848	524194
525	α-gliadin Bu-12	151861	91219.4	92188.4	463932	451497	440184	621941	548611	611411	628417	746607	539782	726238	707584	764219	814983	845241	839648	892557	776919	817628	504915	566065	472641	586747	495646	560878	922037	856640	1.00648e+06	529846	867200	746346	779000	811926	815990	57309.7	143057	32570.4	606080	501313	515038	668321	613280	442231	910028	875238	734869
387	α-gliadin Bu-12	468964	511513	488957	427680	363579	415247	493208	487981	628767	528039	518546	599982	401149	382069	432246	337663	377885	387002	491945	551611	487398	471277	451263	292918	470525	448862	452243	505930	528687	497803	639278	648845	634961	730323	742809	708029	720058	738575	572035	599032	518625	483958	785418	816586	620883	535113	625930	590571
524	α-gliadin Bu-12	384329	385097	628191	445364	309036	297718	689413	462678	518562	463700	767447	417779	636326	452080	705174	480834	540277	711644	616389	599051	639520	187569	351537	262410	350090	295990	264608	749451	713979	933606	409569	596525	755229	712335	1.09086e+06	722764	906425	1.76439e+06	1.28936e+06	624351	431937	434505	505794	538001	461340	844180	987145	710782
206	α-gliadin Bu-14	780259	792079	730964	682824	695167	590337	419955	348033	591622	291088	335467	384435	321330	314492	345004	351368	386005	283253	451754	255367	212960	637159	768285	577154	550900	638909	561788	297437	492747	405597	471316	262809	328066	463755	343596	332824	994916	1.26448e+06	972990	636096	593886	591228	402188	437432	395483	303673	378548	452185
320	γ-gliadin Bu-5	1.6682e+06	1.30875e+06	1.22706e+06	5.77075e+06	6.04844e+06	6.24149e+06	9.08107e+06	8.79785e+06	1.0271e+07	1.17314e+07	1.02589e+07	1.03187e+07	1.17699e+07	1.21549e+07	1.37242e+07	1.088e+07	1.17216e+07	1.14816e+07	9.26973e+06	1.02158e+07	1.06361e+07	5.55201e+06	5.21354e+06	5.13256e+06	6.36765e+06	6.16642e+06	4.6193e+06	1.02558e+07	1.00593e+07	1.1868e+07	1.17345e+07	1.16363e+07	1.18806e+07	1.11496e+07	9.52557e+06	1.22777e+07	871462	903755	1.05329e+06	6.53715e+06	6.34693e+06	5.91855e+06	8.25799e+06	8.37345e+06	7243310	1.05192e+07	9.48868e+06	9.50116e+06
169	γ-gliadin Bu-4	1.74991e+06	1.63649e+06	2.22778e+06	7.03591e+06	7.35752e+06	6.78999e+06	9.76624e+06	9.37811e+06	9.85767e+06	9.87982e+06	1.03175e+07	9.38842e+06	1.11019e+07	1.00322e+07	1.17851e+07	9.44199e+06	9.94588e+06	9.88806e+06	8.23567e+06	8.39198e+06	9.51064e+06	6.36071e+06	6.93811e+06	5.74495e+06	6.27293e+06	7.23999e+06	7.55164e+06	8.9341e+06	8.49533e+06	1.00845e+07	9.08392e+06	9.43177e+06	8.79228e+06	8.66907e+06	7.82686e+06	9.40609e+06	1.235e+06	1.30509e+06	1.41085e+06	6.53219e+06	6.75581e+06	6.96356e+06	8.21725e+06	8.37262e+06	6911236	9.69586e+06	8.91547e+06	9.14126e+06
323	γ-gliadin Bu-5	1.27239e+06	781947	997320	5.79881e+06	5.51668e+06	5.22043e+06	8.46338e+06	7.35897e+06	8.12855e+06	9.3741e+06	8.2882e+06	8.20059e+06	9.44166e+06	9.95592e+06	1.13626e+07	9.463e+06	8.66617e+06	9.86124e+06	8.56246e+06	1.0182e+07	9.92395e+06	4.26228e+06	3.76386e+06	3.8517e+06	5.19414e+06	5.08105e+06	4.48386e+06	7.45849e+06	7.18697e+06	8.02472e+06	8.43818e+06	8.60796e+06	8.91768e+06	9.02884e+06	7.88811e+06	9.66248e+06	667810	726333	882193	5.64291e+06	5.21176e+06	4.7779e+06	6.47747e+06	6.37252e+06	5810190	7.76257e+06	7.31813e+06	6.97701e+06
160	γ-gliadin Bu-2	1.05021e+06	712934	850861	3.10009e+06	3.53747e+06	2.99444e+06	4.55361e+06	4.63427e+06	5.32432e+06	5.01102e+06	4.85043e+06	4.90553e+06	5.57076e+06	5.1125e+06	5.73574e+06	5.56677e+06	5.8883e+06	6.03033e+06	5.00456e+06	4.9141e+06	5.1749e+06	2.598e+06	3.52796e+06	2.44166e+06	3.07065e+06	3.56424e+06	2.75722e+06	6.05702e+06	6.04389e+06	6.70338e+06	5.39554e+06	6.50741e+06	6.53035e+06	5.82477e+06	5.58628e+06	5.51775e+06	556232	623465	506076	3.73358e+06	4.0487e+06	3.77702e+06	4.91677e+06	5.17735e+06	4144557	6.20979e+06	5.95277e+06	5.5396e+06
335	γ-gliadin Bu-6	860609	1.1091e+06	1.00193e+06	3.66724e+06	3.98512e+06	4.06465e+06	5.89722e+06	5.45236e+06	5.83413e+06	6.42633e+06	6.09897e+06	5.72021e+06	6.96091e+06	6.39901e+06	7.44707e+06	6.84994e+06	6.13527e+06	6.99848e+06	6.08681e+06	4.98035e+06	5.56202e+06	3.36559e+06	3.48879e+06	3.01423e+06	4.24931e+06	4.16049e+06	4.55513e+06	5.16628e+06	5.49672e+06	6.4013e+06	5.39549e+06	5.90179e+06	5.77328e+06	5.51933e+06	5.18335e+06	6.83713e+06	585528	569361	622005	4.23159e+06	4.14364e+06	3.91421e+06	5.69029e+06	5.87348e+06	4535380	5.75832e+06	5.28372e+06	5.66634e+06
346	γ-gliadin Bu-6	758600	953327	856325	4.02603e+06	4.19159e+06	4.20565e+06	4.74657e+06	4.85922e+06	5.48335e+06	4.97254e+06	4.84432e+06	4.97837e+06	5.56726e+06	5.18521e+06	5.42653e+06	5.17004e+06	4.71708e+06	5.92395e+06	4.35757e+06	4.97408e+06	4.62531e+06	4.10693e+06	3.54109e+06	3.18269e+06	4.07637e+06	4.14718e+06	3.88935e+06	4.99366e+06	5.38277e+06	6.10531e+06	4.11938e+06	4.64667e+06	5.08734e+06	4.64324e+06	4.68618e+06	5.05757e+06	657638	716136	720078	4.08516e+06	4.12879e+06	4.20302e+06	4.6606e+06	5.09536e+06	4015793	5.27087e+06	5.48625e+06	4.85541e+06
527	γ-gliadin Bu-11	1.03523e+06	871100	819583	2.81146e+06	2.92639e+06	2.71148e+06	2.99294e+06	3.58758e+06	3.37496e+06	3.29132e+06	3.0392e+06	2.63999e+06	3.06385e+06	3.13535e+06	3.34903e+06	3.32725e+06	2.96089e+06	3.2886e+06	2.88936e+06	2.91308e+06	2.88784e+06	3.59509e+06	3.58735e+06	2.93881e+06	3.45386e+06	3.25499e+06	2.88471e+06	3.82559e+06	4.18803e+06	4.53581e+06	3.761e+06	4.14e+06	4.51039e+06	3.77841e+06	3.68831e+06	4.21747e+06	669755	630866	656257	3.21311e+06	3.11646e+06	3.11343e+06	3.44089e+06	3.62089e+06	2858684	4.03735e+06	3.52536e+06	3.15883e+06
166	γ-gliadin Bu-4	651887	763291	753236	2.13133e+06	1.72463e+06	2.04809e+06	3.33639e+06	3.21525e+06	3.80793e+06	4.0827e+06	4.45416e+06	3.69101e+06	4.76322e+06	4.36094e+06	4.7832e+06	3.98828e+06	3.7982e+06	4.37546e+06	3.8411e+06	4.16149e+06	4.05095e+06	1.92944e+06	2.26519e+06	2.08012e+06	2.1566e+06	2.17002e+06	2.13135e+06	3.54669e+06	3.55475e+06	4.1492e+06	3.749e+06	3.98016e+06	3.73748e+06	3.51198e+06	3.35755e+06	3.83323e+06	428537	526477	455425	2.12572e+06	1.95076e+06	1.99827e+06	3.22586e+06	3.25364e+06	2277015	4.36031e+06	3.90011e+06	4.05351e+06
325	γ-gliadin Bu-1 or Bu-8	427360	388336	367572	1.69613e+06	1.62695e+06	1.52736e+06	2.87621e+06	2.5377e+06	2.9463e+06	2.83252e+06	3.23258e+06	3.15559e+06	3.48123e+06	3.32449e+06	3.62711e+06	3.69045e+06	3.54729e+06	3.77745e+06	3.71431e+06	3.41068e+06	2.96287e+06	1.5435e+06	1.4741e+06	1.26179e+06	1.93101e+06	1.72459e+06	1.78499e+06	4.11535e+06	3.96925e+06	4.84516e+06	3.39358e+06	4.05597e+06	3.83593e+06	3.68583e+06	3.31418e+06	3.60395e+06	270724	282019	265209	1.943e+06	1.60016e+06	1.68711e+06	2.57303e+06	2.77729e+06	2159898	3.00343e+06	3.21093e+06	2.87042e+06
337	γ-gliadin Bu-4	415786	377902	470402	2.05685e+06	2.2513e+06	2.20956e+06	2.74184e+06	2.57993e+06	2.84535e+06	2.85657e+06	2.80811e+06	2.55783e+06	3.1634e+06	3.31838e+06	3.01386e+06	3.10144e+06	3.18034e+06	2.98841e+06	3.93913e+06	2.65749e+06	3.43812e+06	1.76967e+06	1.87195e+06	1.62185e+06	2.17302e+06	2.16021e+06	1.71307e+06	1.77921e+06	1.74216e+06	1.91078e+06	2.23301e+06	2.18668e+06	2.21989e+06	2.23633e+06	2.14847e+06	2.47925e+06	254828	407184	308702	1.87879e+06	1.88061e+06	1.85736e+06	2.01678e+06	2.1248e+06	1728762	2.07241e+06	1.86702e+06	1.7589e+06
339	γ-gliadin Bu-7	402102	326691	329580	1.50301e+06	1.46e+06	1.30861e+06	2.01073e+06	1.83328e+06	1.97694e+06	2.38539e+06	2.05353e+06	1.68559e+06	2.07069e+06	2.03903e+06	1.91383e+06	2.48834e+06	1.84618e+06	2.4592e+06	2.35296e+06	1.71541e+06	2.1575e+06	1.18336e+06	1.09749e+06	1.16165e+06	1.44827e+06	1.60393e+06	1.71763e+06	2.03989e+06	2.00987e+06	2.30452e+06	2.04379e+06	2.2052e+06	1.99827e+06	2.00922e+06	1.48583e+06	2.30882e+06	305235	310818	222755	1.91194e+06	1.87085e+06	1.83693e+06	2.19741e+06	2.07798e+06	1765225	2.17293e+06	1.84337e+06	1.88225e+06
163	γ-gliadin Bu-11	801273	1.02587e+06	977805	1.56368e+06	1.82095e+06	1.56238e+06	2.21426e+06	2.17266e+06	2.20536e+06	2.55743e+06	2.22149e+06	2.14208e+06	2.2961e+06	2.51506e+06	2.41371e+06	2.18749e+06	2.06005e+06	2.11754e+06	2.1004e+06	2.45006e+06	2.09959e+06	1.27235e+06	1.33378e+06	1.0427e+06	1.55785e+06	1.56701e+06	1.60652e+06	1.59437e+06	1.62265e+06	1.29171e+06	2.29179e+06	1.82752e+06	2.22101e+06	2.55753e+06	2.19892e+06	2.50611e+06	905530	1.07113e+06	980193	1.76656e+06	1.65131e+06	2.10619e+06	2.25364e+06	2.02224e+06	1857621	1.70456e+06	2.4145e+06	1.86896e+06
324	γ-gliadin Bu-5	344810	206384	178583	1.47918e+06	1.27033e+06	1.41064e+06	1.90103e+06	1.95712e+06	1.80144e+06	3.08166e+06	2.29015e+06	2.4212e+06	2.91665e+06	3.25189e+06	2.79214e+06	2.27076e+06	2.079e+06	1.97283e+06	2.14468e+06	2.04664e+06	2.24562e+06	701257	581432	703078	1.15106e+06	1.3324e+06	1.09468e+06	1.35562e+06	1.02906e+06	1.49095e+06	2.24406e+06	2.09549e+06	1.87493e+06	2.35634e+06	2.02832e+06	2.36215e+06	136162	140177	141255	1.28785e+06	1.0672e+06	1.15619e+06	1.55199e+06	1.45831e+06	1321945	1.50226e+06	1.31016e+06	1.39878e+06
326	γ-gliadin Bu-1	338331	169037	276082	726628	493836	473399	1.29179e+06	1.116e+06	1.19513e+06	1.60655e+06	1.32728e+06	1.33307e+06	1.28246e+06	1.29126e+06	1.47107e+06	1.60238e+06	1.60323e+06	1.78204e+06	1.70388e+06	1.44767e+06	1.60535e+06	514317	420952	360019	835362	629296	740429	1.9803e+06	1.9068e+06	1.87053e+06	1.63638e+06	1.58464e+06	1.32419e+06	1.88999e+06	1.29186e+06	1.99556e+06	522417	236309	294068	1.10227e+06	965006	1.08274e+06	1.10223e+06	1.06825e+06	1062072	1.65395e+06	1.45995e+06	1.43462e+06
347	γ-gliadin Bu-6	352042	425107	259063	601851	646914	596972	838390	729687	597190	922879	971661	736236	988327	967234	1.2071e+06	1.08294e+06	1.09235e+06	1.21478e+06	994876	986132	1.09089e+06	644226	551422	459899	557119	601830	597381	747866	865699	960693	823248	837326	779668	749039	805587	822293	327528	289327	190180	667418	610024	559638	641699	759433	624816	782935	772035	919140
134	γ-gliadin Bu-5	427963	244630	387376	518484	364956	494420	521166	577487	607713	891242	634051	785285	544610	642854	905984	527376	380068	416990	431104	614831	666547	329984	280749	310928	467613	510415	438107	375106	262937	416412	379179	415005	499769	549622	668534	949638	335744	406274	388875	378995	234503	338177	434968	455613	348611	390803	258754	324365
60	ω-gliadin Gli-B3 type	5.49391e+06	6.12999e+06	4.4236e+06	8.94903e+06	8.73432e+06	8.61233e+06	8.83924e+06	9.2023e+06	8.05497e+06	9.39389e+06	7.82335e+06	7.95455e+06	6.64983e+06	6.96077e+06	6.269e+06	7.66155e+06	8.42199e+06	7.78729e+06	5.83471e+06	6.23981e+06	6.46968e+06	7.64004e+06	7.24235e+06	7.83614e+06	8.26743e+06	8.90117e+06	7.64625e+06	9.01685e+06	1.06972e+07	9.99144e+06	7.29337e+06	7.59378e+06	7.44027e+06	9.41701e+06	7.00556e+06	7.76248e+06	4.65092e+06	3.81358e+06	4.46585e+06	9.84944e+06	9.73723e+06	9.46178e+06	9.49986e+06	9.33074e+06	9018776	8.78924e+06	9.35142e+06	8.30588e+06
74	ω-gliadin Gli-B3 type	3.96732e+06	3.09534e+06	3.34896e+06	7.72536e+06	8.85037e+06	8.34149e+06	8.6512e+06	9.04637e+06	8.55327e+06	8.89769e+06	8.34426e+06	8.60717e+06	7.51984e+06	8.33667e+06	7.49054e+06	8.05504e+06	8.35436e+06	7.94292e+06	6.66402e+06	7.2759e+06	7.21532e+06	6.70448e+06	6.66501e+06	6.33736e+06	7.53187e+06	8.62659e+06	7.37128e+06	1.03306e+07	1.09356e+07	1.05545e+07	7.56357e+06	8.70965e+06	9.0901e+06	1.04973e+07	7.68631e+06	1.00279e+07	2.64186e+06	2.48646e+06	2.52742e+06	9.37648e+06	9.24901e+06	1.04778e+07	9.27516e+06	9.66755e+06	8664225	9.76895e+06	9.79714e+06	9.34258e+06
71	ω-gliadin Gli-B3 type	3.29913e+06	2.76631e+06	2.88855e+06	6.75264e+06	6.89057e+06	6.85839e+06	7.6723e+06	6.94624e+06	7.01112e+06	6.43662e+06	5.96098e+06	6.41774e+06	6.44676e+06	6.03507e+06	6.10433e+06	5.94377e+06	6.82488e+06	5.77313e+06	5.26015e+06	5.12144e+06	5.58093e+06	6.13032e+06	5.57408e+06	5.51723e+06	7.14115e+06	7.43948e+06	6.41681e+06	7.74365e+06	8.94087e+06	8.93198e+06	5.13729e+06	7.1839e+06	5.94922e+06	8.31391e+06	6.32039e+06	7.61361e+06	2.22171e+06	1.74482e+06	2.07062e+06	8.31154e+06	8.6939e+06	7.89038e+06	8.72572e+06	8.76213e+06	7523678	7.34173e+06	7.93755e+06	7.41105e+06
476	ω-gliadin Gli-D3 type	1.24096e+06	1.58122e+06	955848	4.1458e+06	4.03404e+06	3.00451e+06	5.49444e+06	4.8473e+06	5.11611e+06	4.72673e+06	2.95352e+06	3.37665e+06	5.16832e+06	3.96938e+06	3.79832e+06	3.54356e+06	3.37317e+06	3.11113e+06	2.8871e+06	1.02165e+06	2.17745e+06	3.84998e+06	2.86701e+06	2.45846e+06	4.53601e+06	3.20598e+06	3.63178e+06	7.80802e+06	7.4048e+06	6.416e+06	4.96472e+06	4.85437e+06	4.59758e+06	6.83629e+06	4.38322e+06	5.21887e+06	931450	1.02964e+06	1.10385e+06	5.98745e+06	4.77838e+06	4.86815e+06	6.68086e+06	6.09552e+06	4092628	6.06325e+06	5.94089e+06	5.74868e+06
477	ω-gliadin Gli-D3 type	1.78821e+06	1.81111e+06	1.48424e+06	2.30395e+06	2.9623e+06	2.51959e+06	3.28139e+06	2.98861e+06	2.88297e+06	2.28835e+06	1.32439e+06	1.84882e+06	2.90896e+06	1.81763e+06	1.93937e+06	2.20881e+06	2.02633e+06	2.3947e+06	1.74601e+06	774682	1.57015e+06	3.99649e+06	3.51596e+06	2.4995e+06	3.36885e+06	2.71804e+06	2.48385e+06	6.79576e+06	6.93147e+06	5.46694e+06	3.53746e+06	3.93251e+06	3.93657e+06	5.53124e+06	3.86893e+06	4.3837e+06	1.48621e+06	1.37367e+06	1.85673e+06	4.71421e+06	4.99356e+06	4.37447e+06	4.85624e+06	4.66323e+06	2993583	2.84561e+06	3.37491e+06	2.84947e+06
113	ω-gliadin Cys type TC_262770	1.82855e+06	1.78446e+06	1.74058e+06	2.94376e+06	2.67952e+06	2.16451e+06	2.82734e+06	2.52965e+06	2.58623e+06	2.15078e+06	1.76865e+06	2.14374e+06	2.40037e+06	2.32861e+06	1.81775e+06	2.75101e+06	2.67574e+06	2.03944e+06	2.14216e+06	1.80983e+06	2.12372e+06	2.59967e+06	2.4878e+06	2.16007e+06	2.76763e+06	2.47796e+06	2.39459e+06	5.53969e+06	5.55488e+06	4.59175e+06	3.56247e+06	3.63079e+06	3.17968e+06	5.19477e+06	3.4445e+06	4.45511e+06	2.66521e+06	2.39748e+06	2.61916e+06	3.71452e+06	3.97266e+06	3.95955e+06	4.20351e+06	4.13142e+06	3170475	3.18864e+06	3.376e+06	3.58083e+06
115	ω-gliadin Cys type TC_262770	1.48272e+06	1.7402e+06	1.53498e+06	2.32541e+06	2.1316e+06	2.07551e+06	2.87176e+06	2.83458e+06	2.41509e+06	3.5354e+06	2.56032e+06	2.74518e+06	3.20964e+06	1.00302e+06	2.51467e+06	3.40194e+06	2.47732e+06	2.60215e+06	2.93832e+06	2.87051e+06	2.57964e+06	1.82936e+06	1.78668e+06	1.57085e+06	1.90444e+06	2.18776e+06	1.82046e+06	2.93017e+06	3.45658e+06	2.47772e+06	2.46897e+06	3.10984e+06	2.48443e+06	3.10001e+06	2.43901e+06	2.36211e+06	1.94776e+06	1.74469e+06	1.71027e+06	2.86335e+06	2.33011e+06	2.43808e+06	3.72382e+06	3.21703e+06	3013198	3.37696e+06	4.51035e+06	3.68325e+06
135	ω-gliadin Bu-D5	891333	639481	924435	1.37376e+06	1.62954e+06	1.34935e+06	2.04494e+06	1.92892e+06	1.85753e+06	2.47613e+06	1.90593e+06	2.4257e+06	1.84202e+06	2.23145e+06	1.90298e+06	2.32663e+06	2.10574e+06	1.91785e+06	2.01996e+06	1.71549e+06	1.87443e+06	1.22672e+06	1.48424e+06	1.20789e+06	1.33662e+06	1.18619e+06	1.60776e+06	2.93038e+06	3.31651e+06	2.66424e+06	2.83579e+06	2.29249e+06	2.24828e+06	2.88743e+06	2.10137e+06	2.2874e+06	669362	558463	715868	2.04089e+06	2.30856e+06	1.76694e+06	3.4053e+06	3.21459e+06	2500474	3.23886e+06	2.88267e+06	2.68299e+06
391	ω-gliadin Bu-D5	624019	862859	558126	891445	852854	785081	1.08782e+06	1.00523e+06	1.00211e+06	724605	790807	792700	561170	586041	572582	1.17889e+06	1.07871e+06	759060	784875	803408	695883	1.07216e+06	911583	772054	1.14476e+06	1.0763e+06	984484	4.24356e+06	3.85884e+06	3.84446e+06	1.49685e+06	2.06724e+06	1.71043e+06	3.02084e+06	2.00036e+06	2.06494e+06	1.21818e+06	874223	740448	1.41784e+06	1.39647e+06	1.25388e+06	1.37571e+06	1.54201e+06	1307283	1.19753e+06	1.32199e+06	1.16609e+06
69	ω-gliadin Gli-B3 type	751554	767557	557490	1.26922e+06	1.5703e+06	1.57287e+06	1.33545e+06	1.50657e+06	1.09877e+06	1.24169e+06	898643	1.13072e+06	1.3612e+06	1.46893e+06	980067	1.01444e+06	1.04639e+06	932685	808985	782670	838982	1.37754e+06	1.05883e+06	1.15638e+06	1.34997e+06	1.60004e+06	1.33833e+06	1.06705e+06	1.03963e+06	1.3658e+06	1.15757e+06	1.07235e+06	1.04604e+06	1.49365e+06	1.27142e+06	1.30866e+06	625726	493812	612527	1.49614e+06	1.27912e+06	1.50934e+06	1.57179e+06	1.37877e+06	1239854	1.10909e+06	908170	1.10519e+06
63	ω-gliadin Gli-B3 type	518240	754245	401286	550530	715837	746371	791989	498716	439544	828766	584296	607399	630314	861470	466984	732427	815313	715203	642182	599788	651482	544615	474488	640183	716499	756548	684934	857483	886290	774271	1.06102e+06	763642	625247	1.16815e+06	1.0398e+06	991775	481342	397532	449642	659849	644898	627733	935302	838871	702332	585596	520227	607568
73	ω-gliadin Gli-B3 type	235441	146312	158326	525887	620594	439246	566364	801156	634568	647827	527172	524299	506395	670621	442828	643475	675060	526117	561069	451272	493018	370107	303708	352772	512592	534688	486128	823695	832950	734316	564274	654655	574330	1.03135e+06	839481	827039	180821	160443	191846	667940	591051	719738	909265	833250	703770	709728	654045	711829
107	ω-gliadin Cys type TC_262770	248569	272761	177173	188251	235296	187323	162639	263977	241716	194082	164284	163313	116849	176400	210369	284268	279947	187480	311882	273297	210779	234412	260878	238616	308261	258275	302202	906350	920220	755562	344374	326339	359828	538774	608736	383981	147263	182753	222485	408490	426522	400412	473160	478996	398881	174354	250987	243571
130	ω-gliadin secalin-like	152236	159508	168130	148063	175261	190349	196030	241149	240012	164553	185758	167575	148964	277584	166513	172118	261020	176319	219617	192248	169770	206489	210276	179824	211078	200686	210179	154032	153876	158384	279795	231360	268676	247926	322304	280543	203975	200368	191188	239874	204515	241637	226397	283099	234732	261384	213921	205037
	aSpot number order from heat graph; color from dendrogram graphs
	bIdentifications are from DuPont et al (2011)
[truncated: 24 more columns]
