# Supplementary material for: Comparative proteomic analysis of the effect of temperature and fertilizer on gliadin and glutenin accumulation in the developing endosperm and flour from Triticum aestivum L. cv. Butte 86
Source: Proteome Sci. 2013 Feb 22;11:8. doi: 10.1186/1477-5956-11-8 (PMC3599944; doi:10.1186/1477-5956-11-8)
Supplement: Additional file 4 — Normalized spot volume data for proteins extracted from wheat flour and separated by 2-DE. The data are listed in the order shown in Table 2. MN, MF, HN, and HF are defined in Table 1. [file 1477-5956-11-8-S4.xls]

## Sheet: Sheet1
Additional file 4: Normalized spot volume data for gluten proteins extracted from wheat flour and separated by 2-DE. The data are listed in the order shown in Table 2. MN, MF, HN, and HF are defined in Table 1.
		Normalized Volumes
Spot Number	Protein Sequence	MN-a	MN-b	MN-c	HN-a	HN-b	HN-c	MF-a	MF-b	MF-c	HF-a	HF-b	HF-c
12	HMW-GS Ax2*	2.42006e+06	2.53665e+06	2.80636e+06	3.64342e+06	3812350	3.72928e+06	3.58718e+06	3.8157e+06	3.62093e+06	3.97002e+06	4.38469e+06	3.64874e+06
16	HMW-GS Ax2*	297534	301715	308944	544787	408964	379717	359797	486082	586857	480660	456793	477558
17	HMW-GS Ax2*	1.00804e+06	977162	1.00243e+06	1.72005e+06	1424455	1.43778e+06	1.43842e+06	1.42766e+06	1.64651e+06	1.39176e+06	1.61957e+06	1.63467e+06
18	HMW-GS Ax2*	162998	113006	151087	190655	222475	256665	200716	216646	167930	208060	277479	151522
19	HMW-GS Ax2*	483533	490008	601947	719968	883879	815937	728076	845152	686854	784036	805481	743418
23	HMW-GS Ax2*	1.4465e+06	1.47573e+06	1.48853e+06	1.58031e+06	1717032	1.57788e+06	1.70929e+06	1.81972e+06	1.55416e+06	1.5144e+06	1.79198e+06	1.71134e+06
24	HMW-GS Ax2*	461904	516660	484769	509999	529474	498079	664083	610500	601570	450753	588681	577431
28	HMW-GS Ax2*	195912	147939	146968	245551	185360	267731	200202	200251	202716	163684	239719	276411
20	HMW-GS Bx7	4.44117e+06	4.61974e+06	5.01795e+06	5.17956e+06	4974968	4.99253e+06	5.44014e+06	5.86604e+06	6.0604e+06	4.72252e+06	5.20263e+06	5.36203e+06
21	HMW-GS Bx7	5.48328e+06	5.40074e+06	5.95085e+06	7.25385e+06	7654821	7.31501e+06	7.09777e+06	7.25053e+06	6.68432e+06	6.95945e+06	7.42452e+06	7.21837e+06
25	HMW-GS Bx7	224103	205154	234765	254291	209607	212486	297604	254051	405939	181244	231857	244682
26	HMW-GS Bx7	1.60159e+06	1.7766e+06	1.85051e+06	2.22647e+06	1656471	1.7944e+06	2.12486e+06	1.90191e+06	2.64387e+06	1.56392e+06	1.81812e+06	2.04394e+06
27	HMW-GS Bx7	635188	586379	630668	749399	1143818	1.10845e+06	859916	838147	719824	1.03253e+06	1.03588e+06	928943
29	HMW-GS Bx7	204022	160220	204845	266623	344280	302914	310968	262735	187569	236230	263492	291243
33	HMW-GS Bx7	378314	468769	373687	419856	507118	410258	395263	436713	371894	405166	483105	454579
302	HMW-GS Bx7	130413	188193	116196	113304	200938	159036	234382	305618	219859	124022	129518	118728
3	HMW-GS Dx5	5.6046e+06	5.92638e+06	5.57907e+06	6.84549e+06	8139071	8.10561e+06	7.04072e+06	7.69749e+06	6.52217e+06	7.52484e+06	8.05463e+06	7.8224e+06
5	HMW-GS Dx5	2.19198e+06	1.81502e+06	1.98703e+06	2.71889e+06	2693612	3.00532e+06	2.80642e+06	2.74031e+06	2.99064e+06	2.47592e+06	2.8546e+06	3.15787e+06
7	HMW-GS Dx5	645229	701892	707420	843477	1042950	813509	861972	901520	877656	880674	967662	860883
10	HMW-GS Dx5	186699	152431	178087	327712	382919	332762	274988	322850	211365	368369	354848	337489
14	HMW-GS Dx5	234985	212308	244422	81049.2	160100	140609	219990	228640	188933	112914	163866	116298
36	HMW-GS Dx5	212758	243309	267614	180048	275043	294293	182212	193854	192832	233828	288101	265172
307	HMW-GS Dx5	445697	371756	396293	496029	404475	313023	484698	484146	555680	362114	379607	373034
538	HMW-GS Dx5	227710	259403	214116	225298	429985	430815	198146	154262	134042	375811	346571	355190
40	HMW-GS 1By9	842354	858064	899060	1.62834e+06	1495075	1.32909e+06	1.45641e+06	1.14982e+06	1.39111e+06	1.28855e+06	1.4645e+06	1.46824e+06
47	HMW-GS 1By9	193174	209772	200692	219047	242329	184920	236181	226604	215393	204406	218945	214620
52	HMW-GS 1By9	216021	269536	212265	229163	280569	226174	231812	237305	277623	271806	295052	271333
349	HMW-GS 1By9	426630	425489	572998	633170	493656	416652	525561	417773	542403	431148	577445	579269
350	HMW-GS 1By9	2.57216e+06	2.6378e+06	2.63142e+06	4.0667e+06	4345024	4.44719e+06	4.21708e+06	4.06958e+06	3.82569e+06	3.91931e+06	4.52363e+06	4.19101e+06
351	HMW-GS 1By9	269360	195610	294845	450734	494075	380370	551261	475735	483461	383335	545473	464969
358	HMW-GS 1By9	87705.7	98410.4	104803	102787	142500	91644.2	115135	142492	105404	120548	124115	121879
360	HMW-GS 1By9	340045	283166	356762	445232	526768	476814	630159	611182	546817	511092	510109	393191
42	HMW-GS Dy10	5.03617e+06	5.37876e+06	5.77356e+06	5.95446e+06	6862033	6.25494e+06	6.50719e+06	5.63243e+06	6.45985e+06	5.48383e+06	6.86008e+06	5.96086e+06
48	HMW-GS Dy10	551995	734849	651189	1.36228e+06	624814	675619	705717	693593	975599	610972	650159	691551
51	HMW-GS Dy10	313321	223999	348758	394972	403761	352596	581330	448310	497263	329237	390288	324524
333	HMW-GS Dy10	1.86493e+06	2.29713e+06	2.07663e+06	2.92551e+06	2200023	2.13697e+06	2.49879e+06	2.16429e+06	2.59917e+06	1.92579e+06	2.55792e+06	2.29398e+06
424	HMW-GS Dy10	329823	290792	377734	376217	409385	416242	501146	497955	436267	416045	417726	329468
514	HMW-GS Dy10	76119.1	70566.1	103539	77923.5	80837	61685.6	69389.5	74060.2	82159.3	74553.2	53543.8	73408.4
167	LMW-GS Bu-1	7.36072e+06	7.92013e+06	7.01327e+06	8.01314e+06	8368500	7.48437e+06	8.59016e+06	7.99473e+06	7.77434e+06	7.92554e+06	8.84783e+06	8.03904e+06
170	LMW-GS Bu-1	2.06667e+06	2.06336e+06	2.05335e+06	1.33326e+06	1537215	1.60602e+06	1.98017e+06	1.85514e+06	1.5565e+06	1.2888e+06	1.74984e+06	1.56518e+06
119	LMW-GS Bu-3	1.14334e+07	1.17422e+07	1.16721e+07	8.25804e+06	9566198	9.20083e+06	1.03195e+07	1.05973e+07	9.95482e+06	9.46914e+06	8.4867e+06	8.28104e+06
119a	LMW-GS Bu-3	1.03437e+06	1.51463e+06	1.33706e+06	1.34488e+06	1177409	1.15383e+06	1.25621e+06	1.17379e+06	1.45992e+06	1.18619e+06	1.43724e+06	1.14554e+06
120	LMW-GS Bu-3	3.91835e+06	4.29308e+06	3.5677e+06	3.34648e+06	3269005	2.90384e+06	3.55583e+06	2.89521e+06	3.61217e+06	2.58152e+06	3.49094e+06	3.16252e+06
131	LMW-GS Bu-3	3.49872e+06	3.79645e+06	3.37406e+06	4.58188e+06	5129443	4.61215e+06	3.87116e+06	3.49871e+06	3.43443e+06	4.33556e+06	4.65224e+06	4.6191e+06
132	LMW-GS Bu-3	51167.8	63458.4	53106	61481.2	49892	33649.4	47544.7	65551.4	82577.5	54263.3	50229.7	55017.2
161	LMW-GS Bu-3	239100	386568	280549	194720	199219	94565.2	188123	278674	150785	119889	166019	175585
237	LMW-GS Bu-3	896037	881007	749574	733401	705407	783627	702376	753780	862105	720952	657546	767282
310	LMW-GS Bu-3	6.03676e+06	5.35007e+06	5.60797e+06	4.07586e+06	5064803	4.9652e+06	5.37871e+06	5.75388e+06	4.6233e+06	4.2549e+06	4.51464e+06	4.69518e+06
316	LMW-GS Bu-3	940600	1.04802e+06	974663	705110	892355	1.01706e+06	1.19684e+06	887157	840570	687308	831546	601318
140	LMW-GS Bu-4	1.95622e+06	1.76942e+06	1.58918e+06	1.01254e+06	1318591	1.15116e+06	1.60213e+06	1.59381e+06	1.53872e+06	1.18869e+06	1.16527e+06	1.18938e+06
141	LMW-GS Bu-4	4.79104e+06	4.74809e+06	4.38699e+06	5.12913e+06	6204025	5.64367e+06	5.14099e+06	5.51224e+06	5.12391e+06	5.46933e+06	5.68962e+06	5.68277e+06
141a	LMW-GS Bu-4	1.18329e+06	1.26293e+06	1.35378e+06	1.38883e+06	1419476	1.4007e+06	1.5001e+06	1.23384e+06	1.63708e+06	1.3165e+06	1.58912e+06	1.59432e+06
173	LMW-GS Bu-6	3.93241e+06	3.46322e+06	3.12042e+06	2.44626e+06	3636854	3.05253e+06	2.62986e+06	3.00454e+06	2.45729e+06	2.42038e+06	2.87724e+06	2.78249e+06
144	LMW-GS Bu-7	5.5331e+06	5.61529e+06	5.35333e+06	5.6537e+06	6992670	6.1077e+06	5.27797e+06	5.65986e+06	4.94332e+06	6.07623e+06	6.21585e+06	5.50622e+06
145	LMW-GS Bu-7	4.19626e+06	4.67999e+06	3.97922e+06	2.5347e+06	2765926	2.67269e+06	3.5823e+06	2.97521e+06	2.93625e+06	2.28336e+06	2.44198e+06	2.53227e+06
472	LMW-GS Bu-7	517219	435855	473036	301509	511209	496048	378044	413659	320039	484805	390532	382370
343	LMW-GS Bu-8	334821	317690	370710	377304	326601	215841	271390	275245	285139	245125	346674	388571
203	LMW-GS Bu-11	299490	330789	191570	261423	293193	255749	247489	189146	170853	260453	200483	196444
315	LMW-GS Bu-11	1.49738e+06	1.53545e+06	1.46282e+06	709913	806936	976817	1.10869e+06	1.04323e+06	886880	848983	1.01111e+06	1.16909e+06
153	LMW-GS Bu-18	1.97303e+06	1.98816e+06	1.59895e+06	818949	1132059	1.10098e+06	1.45975e+06	1.49365e+06	1.25427e+06	931817	1.05905e+06	1.03964e+06
155	LMW-GS Bu-18	2.24213e+06	2.30107e+06	1.91497e+06	2.09392e+06	2933441	3.05405e+06	2.26338e+06	2.23225e+06	1.90655e+06	2.53706e+06	2.39831e+06	2.10136e+06
314	LMW-GS Bu-2/12/13	6.1458e+06	6.4274e+06	5.30336e+06	5.0496e+06	5193848	4.73252e+06	5.5617e+06	5.25864e+06	5.94181e+06	4.59397e+06	4.85217e+06	4.39607e+06
317	LMW-GS Bu-2/12/13	829505	774094	737992	742842	838663	1.02992e+06	1.03236e+06	960493	898317	728340	858330	810275
318	LMW-GS Bu-2/12/13	948825	944323	917335	1.49812e+06	1532508	1.25821e+06	1.66201e+06	1.5591e+06	1.5315e+06	1.08776e+06	1.44595e+06	1.46986e+06
322	LMW-GS Bu-2/12/13	1.77496e+06	1.5946e+06	1.42876e+06	2.35038e+06	2620685	2.60685e+06	2.13e+06	1.96129e+06	1.84243e+06	2.42516e+06	2.47077e+06	2.04849e+06
125	LMW-GS [GenBank: AAB48469]	635835	673810	628794	717043	765627	736336	557943	643125	615737	861926	773580	669044
319	LMW-GS TC11-277270	3.24119e+06	3.47567e+06	2.77453e+06	3.08463e+06	3744315	3.85359e+06	3.28598e+06	2.7781e+06	2.88383e+06	3.36389e+06	3.27195e+06	3.12103e+06
342	α-gliadin Bu-1	1.20577e+06	1.0886e+06	1.1466e+06	1.00424e+06	1383102	1.3156e+06	1.38985e+06	1.67664e+06	1.33423e+06	1.18962e+06	1.16431e+06	1.00212e+06
330	α-gliadin Bu-2	7.85171e+06	7.7217e+06	7.77145e+06	6.45406e+06	7314680	8.29772e+06	8.777e+06	8.46676e+06	8.25768e+06	7.2471e+06	7.99889e+06	7.88053e+06
338	α-gliadin Bu-2	960382	901942	847652	1.13095e+06	1515563	1.39403e+06	1.27574e+06	1.33232e+06	1.22371e+06	1.40322e+06	1.45246e+06	1.14125e+06
468	α-gliadin Bu-3	4.01278e+06	3.91404e+06	4.20519e+06	4.17604e+06	4233132	4.4512e+06	4.52933e+06	5.29343e+06	4.20137e+06	4.11165e+06	4.68925e+06	4.25778e+06
467	α-gliadin Bu-4	5.06918e+06	5.32101e+06	5.68249e+06	5.98544e+06	5930172	6.03986e+06	6.49152e+06	6.0612e+06	6.0476e+06	5.52413e+06	6.04117e+06	5.94227e+06
344	α-gliadin Bu-5	450707	450266	555393	481943	458210	620230	563597	455764	473392	451244	528763	589540
183	α-gliadin Bu-5	3.37755e+06	3.40872e+06	3.32551e+06	4.4686e+06	4234856	4.21598e+06	4.35817e+06	4.13987e+06	4.09308e+06	3.62238e+06	4.25409e+06	4.49483e+06
550	α-gliadin Bu-10	2.87657e+06	2.63065e+06	2.85048e+06	2.7267e+06	3457701	3.25774e+06	3.5345e+06	3.32276e+06	3.29628e+06	3.40154e+06	3.46224e+06	2.9213e+06
327	α-gliadin Bu-11	4.61503e+06	4.42837e+06	5.18728e+06	5.89599e+06	6817723	7.39349e+06	7.46014e+06	6.6623e+06	6.74966e+06	6.48281e+06	7.41266e+06	6.81081e+06
328	α-gliadin Bu-12	906970	939132	888929	1.68439e+06	1499863	1.63777e+06	1.66201e+06	1.04213e+06	1.35044e+06	1.57004e+06	1.73718e+06	1.54517e+06
329	α-gliadin Bu-12	4.04923e+06	3.72651e+06	3.74464e+06	4.22479e+06	5222947	4.94967e+06	5.48768e+06	5.74275e+06	5.73746e+06	5.40532e+06	5.50346e+06	5.50681e+06
387	α-gliadin Bu-12	862707	845674	782313	554908	1198521	1.16247e+06	1.22434e+06	1.12711e+06	1.07804e+06	935878	1.02033e+06	1.29157e+06
524	α-gliadin Bu-12	1.33898e+06	1.14865e+06	1.4922e+06	1.8444e+06	2017530	2.10986e+06	2.23177e+06	2.17396e+06	2.14767e+06	1.81954e+06	2.18906e+06	1.85432e+06
525	α-gliadin Bu-12	910579	954462	1.00399e+06	1.19266e+06	1418426	1.29617e+06	1.42017e+06	1.57026e+06	1.4452e+06	1.39987e+06	1.45056e+06	1.19535e+06
190	α-gliadin Bu-14	1.54714e+06	1.49187e+06	1.6906e+06	2.68839e+06	2356400	2.56325e+06	2.40422e+06	2.20026e+06	1.97503e+06	2.35653e+06	2.60748e+06	3.04928e+06
206	α-gliadin Bu-14	267842	207504	267350	308897	348101	304535	233611	298508	300271	415845	305100	384687
331	α-gliadin Bu-14	917357	1.07068e+06	704499	842793	785389	842315	1.08762e+06	948766	1.21048e+06	756146	833057	978742
551	α-gliadin Bu-14	611824	597346	612318	766067	844797	896503	794638	716051	566307	635727	1.07032e+06	1.10372e+06
341	α-gliadin Bu-23	8.88969e+06	9.54596e+06	9.17418e+06	8.98317e+06	9494940	1.00199e+07	9.79111e+06	9.44392e+06	9.9045e+06	9.21241e+06	9.51936e+06	8.75148e+06
420	α-gliadin Bu-27	1.39699e+06	1.63061e+06	1.38558e+06	1.63516e+06	1927622	1.69386e+06	1.88585e+06	1.92269e+06	1.54138e+06	1.54537e+06	1.60876e+06	1.72187e+06
177	α-gliadin Bu [GenBank: BQ806209]	636949	719852	736639	448274	489922	587972	603946	704789	449279	443465	501244	395886
124	α-gliadin Bu [GenBank: BQ807130]	990187	1.2278e+06	1.20261e+06	1.41306e+06	1743291	1.66997e+06	1.71161e+06	1.6337e+06	1.23494e+06	1.48722e+06	1.5677e+06	1.53144e+06
326	γ-gliadin Bu-1	454079	536028	465215	573794	340350	243441	369049	274301	403051	237405	337708	353252
160	γ-gliadin Bu-2	7.33659e+06	7.39354e+06	6.98784e+06	8.03467e+06	8686595	8.59091e+06	8.41129e+06	7.90234e+06	7.88157e+06	8.58954e+06	9.18959e+06	8.59204e+06
166	γ-gliadin Bu-4	2.32371e+06	2.34036e+06	2.04146e+06	1.33715e+06	1500458	1.47804e+06	1.9758e+06	1.33927e+06	1.43471e+06	1.18783e+06	1.40819e+06	1.47829e+06
169	γ-gliadin Bu-4	6.64628e+06	7.11973e+06	6.47095e+06	6.78083e+06	8227093	7.86045e+06	7.38278e+06	6.48875e+06	6.69295e+06	7.12428e+06	6.92696e+06	6.84585e+06
337	γ-gliadin Bu-4	253133	309281	221733	146186	223732	241247	113850	146908	98432.9	166442	182087	112319
134	γ-gliadin Bu-5	436658	334967	442328	284665	323473	346542	367250	351878	338968	242282	373234	333155
320	γ-gliadin Bu-5	8.19616e+06	8.89935e+06	8.54859e+06	8.16328e+06	9733681	9.47126e+06	9.05893e+06	8.84613e+06	8.10923e+06	8.55678e+06	9.01636e+06	8.80158e+06
323	γ-gliadin Bu-5	3.91291e+06	4.3023e+06	4.00084e+06	2.65005e+06	2903749	2.84366e+06	3.37439e+06	2.97614e+06	3.21053e+06	2.4292e+06	2.86882e+06	2.85858e+06
324	γ-gliadin Bu-5	1.31685e+06	1.32116e+06	1.1446e+06	1.0655e+06	1006989	1.08003e+06	1.19478e+06	916301	1.06198e+06	776681	1.01168e+06	1.10519e+06
335	γ-gliadin Bu-6	1.23238e+06	1.17412e+06	931588	786819	1107035	1.06689e+06	1.07245e+06	844617	1.00389e+06	972590	933276	1.02303e+06
346	γ-gliadin Bu-6	3.92711e+06	4.6671e+06	3.49645e+06	4.90646e+06	5488141	5.7385e+06	5.03742e+06	4.87241e+06	4.71569e+06	4.89736e+06	5.48739e+06	5.35611e+06
347	γ-gliadin Bu-6	1.89615e+06	1.56153e+06	1.32053e+06	1.48071e+06	1328840	1.58783e+06	1.32997e+06	1.53321e+06	1.23843e+06	1.28258e+06	1.37866e+06	1.51645e+06
339	γ-gliadin Bu-7	1.10907e+06	1.16481e+06	904896	1.03782e+06	877972	925176	1.08582e+06	869527	915397	692078	727760	920186
163	γ-gliadin Bu-11	1.41896e+06	1.48226e+06	1.15948e+06	990496	1289313	1.17249e+06	1.40295e+06	1.33677e+06	1.49019e+06	1.24934e+06	1.13679e+06	1.40526e+06
527	γ-gliadin Bu-11	1.84332e+06	1.83113e+06	1.94395e+06	2.29989e+06	2423814	2.77313e+06	1.99019e+06	1.74668e+06	1.68839e+06	2.55051e+06	2.50925e+06	2.24774e+06
325	γ-gliadin Bu-1 or Bu-8	3.20586e+06	2.95145e+06	3.21996e+06	2.723e+06	3666339	3.49369e+06	3.36076e+06	3.34076e+06	3.66474e+06	3.55244e+06	3.25584e+06	2.79925e+06
60	ω-gliadin Gli-B3 type	2.6999e+06	2.87202e+06	2.95973e+06	4.70623e+06	4830936	4.38383e+06	5.85519e+06	6.61563e+06	6.32509e+06	4.90326e+06	5.53356e+06	5.0564e+06
63	ω-gliadin Gli-B3 type	660598	564490	628171	1.17076e+06	955032	871645	1.40578e+06	1.40047e+06	1.77218e+06	895666	1.25686e+06	1.27291e+06
69	ω-gliadin Gli-B3 type	675098	703887	827075	1.14394e+06	955330	792990	1.30478e+06	1.25764e+06	1.48232e+06	806108	906692	1.06531e+06
71	ω-gliadin Gli-B3 type	2.42052e+06	2.29491e+06	2.31492e+06	3.8436e+06	4422072	4.22738e+06	5.38874e+06	5.04545e+06	4.94823e+06	3.70791e+06	4.44039e+06	4.94376e+06
73	ω-gliadin Gli-B3 type	989704	1.00051e+06	1.05138e+06	2.34195e+06	1611837	1.42759e+06	1.85347e+06	2.13428e+06	2.11973e+06	1.12945e+06	1.64142e+06	1.77634e+06
74	ω-gliadin Gli-B3 type	3.91634e+06	3.37125e+06	3.32442e+06	5.56084e+06	5156469	5.86293e+06	6.9333e+06	6.79427e+06	6.44298e+06	4.76388e+06	5.8124e+06	5.91226e+06
476	ω-gliadin Gli-D3 type	4.16159e+06	3.94111e+06	3.68204e+06	6.26501e+06	5806799	6.26803e+06	6.95257e+06	6.68388e+06	6.72579e+06	5.02834e+06	6.28186e+06	6.55549e+06
477	ω-gliadin Bu-D3 type	2.1249e+06	2.17416e+06	1.94879e+06	4.55388e+06	4892506	4.6881e+06	4.47691e+06	4.33393e+06	3.64289e+06	3.8624e+06	5.10822e+06	5.17584e+06
135	ω-gliadin Bu-D5	1.7934e+06	1.38339e+06	1.66884e+06	1.88926e+06	1833565	1.83789e+06	2.67869e+06	2.85065e+06	2.33679e+06	1.46988e+06	2.21538e+06	2.57942e+06
391	ω-gliadin Bu-D5	964388	894861	938511	3.33194e+06	2424452	2.4065e+06	2.28883e+06	2.70729e+06	2.36508e+06	2.36228e+06	3.01595e+06	3.2101e+06
107	ω-gliadin Cys type TC-262770	350925	430803	341091	687190	822651	673609	717025	805562	585663	657659	923801	985140
113	ω-gliadin Cys type TC-262770	1.22526e+06	1.27927e+06	786798	2.65246e+06	2359239	2.26552e+06	2.23126e+06	2.04242e+06	1.89911e+06	2.05993e+06	2.97139e+06	2.74626e+06
115	ω-gliadin Cys type TC-262770	2.26629e+06	2.2123e+06	2.08065e+06	2.80476e+06	2490508	2.39559e+06	2.94623e+06	3.19744e+06	2.7637e+06	2.17414e+06	2.41975e+06	2.95552e+06
116	ω-gliadin Cys type TC-262770	502632	386583	484278	754935	602014	584724	769195	722970	586602	685311	699301	687208
130	ω-gliadin secalin-like	291589	355446	399957	324877	312571	304228	384469	383858	306769	353006	320148	390927
